# Supplementary material for: Interferon regulatory factor 7 regulates airway epithelial cell responses to human rhinovirus infection
Source: BMC Genomics. 2016 Jan 25;17:76. doi: 10.1186/s12864-016-2405-z (PMC4727386; doi:10.1186/s12864-016-2405-z)
Supplement: Additional file 1: — This excel file contains the list of differentially expressed genes that were induced by HRV in HBE cells transfected with the all-star control siRNA. (XLSX 71 kb) [file 12864_2016_2405_MOESM1_ESM.xlsx]

## Sheet: Sheet1
Additional file 1: HRV-induced gene expression patterns in HBE cells transfected with
all-star control siRNA.
ProbeID	GeneID	EntrezID	logFC	AveExpr	t	P.Value	adj.P.Val
55601_at	DDX60	55601	3.72459	10.3358	17.0187	3.49928e-07	0.000624444
84518_at	CNFN	84518	1.29681	9.2585	16.8374	3.77989e-07	0.000624444
1591_at	CYP24A1	1591	1.03964	6.58657	16.376	4.61647e-07	0.000624444
8638_at	OASL	8638	4.4789	10.3377	15.812	5.93861e-07	0.000624444
3604_at	TNFRSF9	3604	1.25511	6.58819	14.6143	1.0441e-06	0.000878299
1890_at	TYMP	1890	1.79898	10.2073	13.3245	2.01705e-06	0.00130977
5266_at	PI3	5266	1.09977	12.3474	13.1797	2.17983e-06	0.00130977
54739_at	XAF1	54739	2.92265	7.43513	12.5998	2.99868e-06	0.00157656
55008_at	HERC6	55008	2.81236	9.53851	12.3487	3.45728e-06	0.0016157
79132_at	DHX58	79132	1.91666	7.69458	11.9948	4.24447e-06	0.00178522
10379_at	IRF9	10379	1.65239	10.6594	11.6935	5.0768e-06	0.00194118
23586_at	DDX58	23586	3.50851	8.61969	11.2163	6.80088e-06	0.00211105
3627_at	CXCL10	3627	5.26349	8.72517	11.1758	6.97532e-06	0.00211105
10561_at	IFI44	10561	3.50695	9.18621	11.06	7.50246e-06	0.00211105
4940_at	OAS3	4940	2.95672	7.9407	11.0389	7.60321e-06	0.00211105
3429_at	IFI27	3429	2.04534	12.5859	10.9329	8.13384e-06	0.00211105
4939_at	OAS2	4939	3.2722	8.1723	10.8582	8.53253e-06	0.00211105
5610_at	EIF2AK2	5610	1.69529	9.40854	10.5023	1.07624e-05	0.00221668
716_at	C1S	716	2.29189	7.40632	10.4962	1.08059e-05	0.00221668
6283_at	S100A12	6283	0.858983	7.71102	10.459	1.10764e-05	0.00221668
3430_at	IFI35	3430	2.9751	9.31986	10.4381	1.12315e-05	0.00221668
64108_at	RTP4	64108	2.67066	7.50512	10.3904	1.15946e-05	0.00221668
64761_at	PARP12	64761	2.0589	9.17748	10.1479	1.36584e-05	0.00249771
24138_at	IFIT5	24138	2.28092	8.48376	9.94614	1.56943e-05	0.00270766
91543_at	RSAD2	91543	4.83857	9.4216	9.90999	1.6094e-05	0.00270766
9636_at	ISG15	9636	3.15843	12.5353	9.71427	1.84685e-05	0.00279602
4600_at	MX2	4600	4.13705	9.28313	9.65641	1.92441e-05	0.00279602
129607_at	CMPK2	129607	2.79275	7.78541	9.60065	2.00266e-05	0.00279602
9997_at	SCO2	9997	1.50982	10.2385	9.57431	2.04086e-05	0.00279602
3553_at	IL1B	3553	0.641131	11.7143	9.54091	2.0905e-05	0.00279602
9985_at	REC8	9985	1.24233	8.03356	9.50287	2.14868e-05	0.00279602
4938_at	OAS1	4938	3.21232	9.51116	9.50053	2.15232e-05	0.00279602
9246_at	UBE2L6	9246	2.04082	10.7648	9.44344	2.24326e-05	0.00279602
6772_at	STAT1	6772	2.17595	10.1135	9.42583	2.2722e-05	0.00279602
94240_at	EPSTI1	94240	3.62929	8.78793	9.36478	2.37576e-05	0.00279602
51191_at	HERC5	51191	3.98336	8.09828	9.32542	2.44536e-05	0.00279602
83666_at	PARP9	83666	2.33797	8.42108	9.31749	2.45964e-05	0.00279602
10346_at	TRIM22	10346	1.75122	10.2578	9.27576	2.53644e-05	0.00280744
121214_at	SDR9C7	121214	0.801831	5.33537	9.22686	2.62989e-05	0.00283623
80765_at	STARD5	80765	1.41957	8.61075	9.15759	2.76899e-05	0.00291159
3431_at	SP110	3431	2.2316	8.54096	9.05568	2.9889e-05	0.00306617
3433_at	IFIT2	3433	5.01204	9.56767	8.88988	3.39001e-05	0.00320938
9119_at	KRT75	9119	1.40743	8.27289	8.88431	3.40448e-05	0.00320938
3665_at	IRF7	3665	2.5052	10.7288	8.84303	3.51407e-05	0.00320938
10964_at	IFI44L	10964	3.32829	7.44574	8.84054	3.52079e-05	0.00320938
64135_at	IFIH1	64135	2.99645	9.49263	8.83931	3.52414e-05	0.00320938
242_at	ALOX12B	242	0.845276	6.05797	8.81659	3.58633e-05	0.00320938
113730_at	KLHDC7B	113730	1.23835	7.2082	8.69652	3.93624e-05	0.00344913
5698_at	PSMB9	5698	2.54786	7.68317	8.61065	4.21005e-05	0.00359888
9830_at	TRIM14	9830	1.21736	7.45923	8.55184	4.40992e-05	0.00359888
2537_at	IFI6	2537	2.93765	10.9856	8.54126	4.44698e-05	0.00359888
66004_at	LYNX1	66004	0.491373	8.39364	8.53589	4.46594e-05	0.00359888
3437_at	IFIT3	3437	4.37506	10.4401	8.50521	4.57598e-05	0.00359888
91351_at	DDX60L	91351	3.01979	9.24382	8.4814	4.66345e-05	0.00359888
6773_at	STAT2	6773	1.2169	8.08287	8.46998	4.70609e-05	0.00359888
5366_at	PMAIP1	5366	1.3144	10.0745	8.39455	4.99895e-05	0.00375457
1075_at	CTSC	1075	0.620459	9.55419	8.35082	5.17804e-05	0.00382085
6890_at	TAP1	6890	1.682	10.0868	8.2907	5.43617e-05	0.00394216
7784_at	ZP3	7784	0.717106	9.02524	8.16607	6.01868e-05	0.00406933
1307_at	COL16A1	1307	0.51889	9.54622	8.1632	6.03288e-05	0.00406933
51056_at	LAP3	51056	1.65067	7.81037	8.15741	6.06166e-05	0.00406933
3854_at	KRT6B	3854	0.500636	12.7765	8.14545	6.12162e-05	0.00406933
10630_at	PDPN	10630	0.55797	6.36032	8.13157	6.19204e-05	0.00406933
4599_at	MX1	4599	3.78627	10.5895	7.95269	7.18602e-05	0.00461391
5359_at	PLSCR1	5359	1.44741	11.1133	7.94378	7.24008e-05	0.00461391
6318_at	SERPINB4	6318	0.744712	9.35446	7.88953	7.57881e-05	0.0046615
7498_at	XDH	7498	0.943171	8.57323	7.87367	7.68119e-05	0.0046615
54625_at	PARP14	54625	2.3762	8.13837	7.87004	7.70487e-05	0.0046615
84875_at	PARP10	84875	0.853929	7.77796	7.86192	7.75809e-05	0.0046615
10410_at	IFITM3	10410	1.21509	12.5039	7.80081	8.1719e-05	0.00484099
3434_at	IFIT1	3434	4.19101	11.1656	7.76702	8.41136e-05	0.00491364
8519_at	IFITM1	8519	2.30945	12.7055	7.74006	8.60803e-05	0.00495964
4061_at	LY6E	4061	1.06337	11.0807	7.6834	9.03838e-05	0.00513722
103_at	ADAR	103	1.05267	9.87117	7.62513	9.50634e-05	0.00519207
684_at	BST2	684	3.1858	9.6445	7.61337	9.60399e-05	0.00519207
64127_at	NOD2	64127	0.634996	6.74456	7.59293	9.77654e-05	0.00519207
55281_at	TMEM140	55281	1.42452	6.37327	7.58811	9.81768e-05	0.00519207
6672_at	SP100	6672	1.49271	7.79535	7.58664	9.83027e-05	0.00519207
151636_at	DTX3L	151636	1.77526	8.75266	7.58138	9.87554e-05	0.00519207
896_at	CCND3	896	0.861166	9.43703	7.56461	0.000100212	0.00520362
4792_at	NFKBIA	4792	1.26873	10.9857	7.3557	0.000120545	0.00605047
4794_at	NFKBIE	4794	0.753038	9.00213	7.35279	0.000120858	0.00605047
56829_at	ZC3HAV1	56829	1.38442	8.9873	7.33977	0.000122275	0.00605047
2014_at	EMP3	2014	0.670324	8.49951	7.31932	0.000124538	0.00609078
3106_at	HLA-B	3106	0.793773	12.8112	7.26695	0.000130549	0.00620491
715_at	C1R	715	1.8854	8.0165	7.25732	0.000131689	0.00620491
91107_at	TRIM47	91107	0.512255	8.68848	7.24806	0.000132797	0.00620491
93349_at	SP140L	93349	0.837782	7.39198	7.24268	0.000133444	0.00620491
56938_at	ARNTL2	56938	0.619228	10.799	7.23605	0.000134248	0.00620491
5696_at	PSMB8	5696	1.10086	10.2497	7.21467	0.000136875	0.00625756
23531_at	MMD	23531	0.509993	7.04503	7.20117	0.000138565	0.00626669
55337_at	C19orf66	55337	1.68406	8.29483	7.16829	0.000142776	0.00636946
9111_at	NMI	9111	2.1801	7.90898	7.13941	0.000146594	0.00636946
8942_at	KYNU	8942	0.933352	10.3015	7.13203	0.000147587	0.00636946
1672_at	DEFB1	1672	0.971636	8.10319	7.12598	0.000148409	0.00636946
10617_at	STAMBP	10617	0.542055	10.3634	7.1137	0.000150089	0.00637653
80740_at	LY6G6C	80740	0.454341	7.33286	7.06463	0.000157022	0.00660433
8743_at	TNFSF10	8743	1.64518	10.9721	7.03961	0.000160694	0.00662429
57115_at	PGLYRP4	57115	0.920167	7.42095	7.03561	0.00016129	0.00662429
5720_at	PSME1	5720	0.514019	10.9644	7.0294	0.000162221	0.00662429
57169_at	ZNFX1	57169	1.28432	8.11372	7.01639	0.000164188	0.00664016
85441_at	HELZ2	85441	1.55345	7.51191	6.93989	0.000176315	0.00706267
2619_at	GAS1	2619	0.475334	7.59275	6.91558	0.000180376	0.0071572
5971_at	RELB	5971	0.56687	8.74606	6.89534	0.000183838	0.00719576
51513_at	ETV7	51513	1.70881	6.97627	6.88996	0.00018477	0.00719576
120071_at	GYLTL1B	120071	0.393728	6.32321	6.86342	0.000189448	0.00731025
2633_at	GBP1	2633	2.40658	8.48203	6.81016	0.000199239	0.00759658
3669_at	ISG20	3669	1.88381	11.0041	6.80286	0.000200624	0.00759658
6737_at	TRIM21	6737	1.66934	8.44946	6.78548	0.000203967	0.00759658
9235_at	IL32	9235	0.719323	6.57453	6.77155	0.00020669	0.00759658
6713_at	SQLE	6713	0.487359	9.41967	6.77052	0.000206894	0.00759658
9881_at	TRANK1	9881	1.96261	7.8959	6.75269	0.000210443	0.00759658
128178_at	EDARADD	128178	0.537582	8.01495	6.74863	0.000211262	0.00759658
154064_at	RAET1L	154064	0.523922	8.85193	6.74835	0.000211317	0.00759658
134265_at	AFAP1L1	134265	0.480734	6.76313	6.72535	0.000216019	0.00769978
79148_at	MMP28	79148	0.40955	8.65734	6.6958	0.000222232	0.00785467
51131_at	PHF11	51131	1.25479	8.80116	6.67713	0.000226261	0.00792476
247_at	ALOX15B	247	0.87575	7.46524	6.66758	0.000228353	0.00792476
840_at	CASP7	840	0.714298	8.50578	6.66073	0.000229867	0.00792476
9399_at	STOML1	9399	0.42113	6.83034	6.64998	0.000232265	0.00794234
27242_at	TNFRSF21	27242	0.42227	10.5357	6.63875	0.000234801	0.00796429
85363_at	TRIM5	85363	0.879326	7.31431	6.60876	0.000241723	0.0081335
158584_at	FAAH2	158584	0.483067	7.74909	6.59491	0.000244996	0.00817821
11054_at	OGFR	11054	0.592208	8.50323	6.58583	0.00024717	0.00818581
9638_at	FEZ1	9638	0.423563	8.85713	6.57418	0.000249989	0.0081984
1318_at	SLC31A2	1318	0.438304	9.90071	6.56821	0.000251449	0.0081984
3659_at	IRF1	3659	1.79	8.39678	6.55285	0.000255246	0.00825819
3294_at	HSD17B2	3294	0.788188	8.7658	6.54016	0.000258432	0.00829743
55106_at	SLFN12	55106	0.809714	4.83353	6.51582	0.000264668	0.00843329
84941_at	HSH2D	84941	1.6817	6.69578	6.45832	0.000280077	0.00879108
81894_at	SLC25A28	81894	0.952676	9.60686	6.4492	0.00028261	0.00880489
348938_at	NIPAL4	348938	0.454513	9.06991	6.42273	0.000290112	0.00897215
25939_at	SAMHD1	25939	1.49274	6.80946	6.39886	0.00029707	0.00912026
51246_at	SHISA5	51246	0.596725	9.81563	6.38498	0.000301198	0.00918
9473_at	THEMIS2	9473	1.38303	8.37086	6.37615	0.000303862	0.00918147
50486_at	G0S2	50486	1.17001	9.78145	6.36636	0.000306843	0.00918147
59272_at	ACE2	59272	1.53736	6.54206	6.35776	0.000309487	0.00918147
115362_at	GBP5	115362	2.27413	6.08663	6.35617	0.000309978	0.00918147
159013_at	CXorf38	159013	0.544743	7.57686	6.33844	0.000315523	0.00928036
7128_at	TNFAIP3	7128	1.16478	9.17149	6.31947	0.000321578	0.00939275
3988_at	LIPA	3988	0.421592	9.83094	6.25272	0.000343935	0.00990816
55577_at	NAGK	55577	0.39075	10.0028	6.23252	0.000351038	0.00997613
114907_at	FBXO32	114907	0.399298	9.52601	6.2243	0.000353974	0.00999205
2131_at	EXT1	2131	0.472378	9.46718	6.21394	0.000357718	0.0100304
55350_at	VNN3	55350	1.65769	5.76663	6.20044	0.000362657	0.0100375
80380_at	PDCD1LG2	80380	0.622892	5.63707	6.19808	0.000363527	0.0100375
10581_at	IFITM2	10581	1.13295	10.7191	6.19376	0.000365131	0.0100375
51129_at	ANGPTL4	51129	0.62348	6.80791	6.18293	0.000369179	0.0100829
54361_at	WNT4	54361	0.611445	7.01007	6.17532	0.000372053	0.0100958
8797_at	TNFRSF10A	8797	0.395704	7.8898	6.15146	0.000381231	0.0102786
222171_at	PRR15	222171	0.808888	6.52634	6.13605	0.000387294	0.0103755
23070_at	CMTR1	23070	0.906332	9.16046	6.12087	0.000393369	0.0104716
7098_at	TLR3	7098	1.2167	5.71934	6.09379	0.000404472	0.0106326
10318_at	TNIP1	10318	0.830759	9.30342	6.06167	0.000418096	0.010855
5329_at	PLAUR	5329	1.19682	9.31569	6.05504	0.000420976	0.0108627
6704_at	SPRR2E	6704	1.40576	9.69496	6.01734	0.000437748	0.0112266
6317_at	SERPINB3	6317	0.455352	11.7727	5.9748	0.000457578	0.0116641
58472_at	SQRDL	58472	0.628065	12.4166	5.96856	0.000460568	0.0116696
374897_at	SBSN	374897	0.427068	9.57504	5.94407	0.00047252	0.0117792
1374_at	CPT1A	1374	0.68275	7.49697	5.94117	0.000473961	0.0117792
6364_at	CCL20	6364	1.95129	8.5633	5.92889	0.000480103	0.0117792
23780_at	APOL2	23780	0.784999	6.03946	5.92888	0.000480111	0.0117792
5993_at	RFX5	5993	0.544741	7.93147	5.92588	0.000481623	0.0117792
87178_at	PNPT1	87178	1.7067	9.01163	5.92062	0.000484293	0.0117792
3107_at	HLA-C	3107	0.536229	12.1155	5.90466	0.000492489	0.0119046
23424_at	TDRD7	23424	1.96226	8.26081	5.89918	0.000495338	0.0119051
9788_at	MTSS1	9788	0.422948	8.41907	5.84946	0.000522047	0.0124129
8544_at	PIR	8544	0.364449	9.37019	5.84888	0.000522369	0.0124129
9683_at	N4BP1	9683	0.669233	9.88058	5.83017	0.000532841	0.0125611
6698_at	SPRR1A	6698	0.428946	13.8862	5.8271	0.00053458	0.0125611
1519_at	CTSO	1519	0.599495	7.49392	5.81711	0.000540285	0.0126247
6648_at	SOD2	6648	1.92885	9.12761	5.80722	0.000545999	0.0126877
3601_at	IL15RA	3601	0.689922	7.83362	5.7837	0.000559866	0.0129384
4688_at	NCF2	4688	0.610346	9.63751	5.77309	0.000566248	0.0130144
51296_at	SLC15A3	51296	1.60169	7.62956	5.75584	0.000576795	0.0131443
6373_at	CXCL11	6373	3.53491	5.78027	5.75365	0.00057815	0.0131443
60489_at	APOBEC3G	60489	1.16183	6.2396	5.73458	0.000590101	0.0133439
834_at	CASP1	834	0.739151	8.89406	5.70865	0.000606791	0.0135753
8542_at	APOL1	8542	0.992615	8.31558	5.69529	0.000615591	0.0136324
148304_at	C1orf74	148304	0.848303	9.47944	5.67452	0.000629557	0.0137513
3790_at	KCNS3	3790	0.722311	6.75445	5.66725	0.000634528	0.0137568
3656_at	IRAK2	3656	1.15162	7.5881	5.66166	0.00063838	0.0137694
597_at	BCL2A1	597	0.812591	4.77685	5.65146	0.00064548	0.0138515
5371_at	PML	5371	0.964909	8.26368	5.63824	0.000654808	0.0139214
219285_at	SAMD9L	219285	1.39563	5.85938	5.63337	0.000658281	0.0139214
874_at	CBR3	874	0.664004	7.27874	5.62891	0.00066148	0.0139214
1241_at	LTB4R	1241	0.53884	7.21747	5.62501	0.000664292	0.0139214
26270_at	FBXO6	26270	1.08401	9.59889	5.611	0.000674501	0.0139214
961_at	CD47	961	0.639448	9.14049	5.6075	0.00067708	0.0139214
10158_at	PDZK1IP1	10158	0.667352	8.95392	5.60748	0.000677092	0.0139214
84649_at	DGAT2	84649	0.466351	7.49829	5.60377	0.000679838	0.0139214
11118_at	BTN3A2	11118	0.610294	6.98761	5.60025	0.000682451	0.0139214
23037_at	PDZD2	23037	0.971267	5.98686	5.59782	0.000684267	0.0139214
2920_at	CXCL2	2920	0.612206	10.3308	5.58311	0.000695351	0.0139848
10628_at	TXNIP	10628	1.11973	10.1604	5.57931	0.000698243	0.0139848
10133_at	OPTN	10133	0.437578	10.623	5.57023	0.000705221	0.0140576
53917_at	RAB24	53917	0.467645	9.07699	5.51966	0.000745498	0.0147022
51309_at	ARMCX1	51309	0.376535	6.13694	5.51656	0.000748045	0.0147022
122509_at	IFI27L1	122509	0.407842	9.4848	5.50275	0.000759531	0.0148585
3134_at	HLA-F	3134	1.55518	7.05967	5.48317	0.000776137	0.0150965
1267_at	CNP	1267	0.658831	8.90113	5.47999	0.000778875	0.0150965
27074_at	LAMP3	27074	1.38816	8.85083	5.47036	0.000787229	0.0151346
57126_at	CD177	57126	0.605999	6.83925	5.46329	0.000793424	0.0151688
55707_at	NECAP2	55707	0.37527	9.48711	5.4401	0.000814119	0.015494
57674_at	RNF213	57674	0.891121	6.89018	5.43237	0.000821149	0.0155574
132321_at	C4orf33	132321	0.727839	8.14786	5.42481	0.000828094	0.0156187
54936_at	ADPRHL2	54936	0.491473	10.1607	5.40109	0.000850307	0.0159637
80830_at	APOL6	80830	1.15848	8.07171	5.39405	0.000857022	0.0159637
11277_at	TREX1	11277	1.30074	9.5844	5.38932	0.00086157	0.0159637
50506_at	DUOX2	50506	2.01958	8.02717	5.37183	0.000878614	0.0162081
440068_at	CARD17	440068	0.979592	6.76059	5.35947	0.000890876	0.0163625
3959_at	LGALS3BP	3959	0.462901	12.1224	5.3502	0.000900212	0.0163909
51458_at	RHCG	51458	0.562551	11.291	5.33799	0.000912654	0.0164369
59271_at	EVA1C	59271	0.541101	9.55418	5.33768	0.000912977	0.0164369
2635_at	GBP3	2635	0.986599	8.8487	5.33462	0.000916131	0.0164369
134429_at	STARD4	134429	0.687529	7.3038	5.33244	0.000918374	0.0164369
340061_at	TMEM173	340061	0.351395	8.63525	5.3264	0.000924655	0.0164674
3918_at	LAMC2	3918	0.286395	12.116	5.32024	0.000931094	0.0164674
7318_at	UBA7	7318	0.948179	8.40347	5.30762	0.000944455	0.0164674
57664_at	PLEKHA4	57664	1.11303	7.9451	5.30712	0.000944989	0.0164674
29126_at	CD274	29126	0.970411	6.92016	5.30694	0.000945183	0.0164674
55020_at	TTC38	55020	0.361491	6.86741	5.30077	0.000951795	0.0164674
50515_at	CHST11	50515	0.647582	6.393	5.29662	0.000956275	0.0164674
4891_at	SLC11A2	4891	0.530352	8.28478	5.2939	0.000959229	0.0164674
220323_at	OAF	220323	0.497735	9.45303	5.28533	0.000968578	0.0165603
55905_at	RNF114	55905	0.659891	9.55273	5.25176	0.0010062	0.017134
6703_at	SPRR2D	6703	0.685085	12.0276	5.24793	0.00101059	0.0171393
4791_at	NFKB2	4791	0.617817	8.72321	5.233	0.00102793	0.0172714
24145_at	PANX1	24145	0.511512	8.69822	5.23118	0.00103007	0.0172714
116071_at	BATF2	116071	1.98599	5.45348	5.23061	0.00103073	0.0172714
4615_at	MYD88	4615	0.825322	9.90774	5.22715	0.00103481	0.0172714
7424_at	VEGFC	7424	1.04034	9.51568	5.20183	0.00106518	0.0175191
64129_at	TINAGL1	64129	0.351443	8.99539	5.19223	0.00107696	0.0176252
57007_at	ACKR3	57007	0.704693	9.34804	5.18644	0.00108412	0.0176382
51251_at	NT5C3A	51251	1.27482	10.8828	5.18482	0.00108614	0.0176382
55072_at	RNF31	55072	0.578255	8.55518	5.17137	0.00110303	0.0178009
37_at	ACADVL	37	0.295366	11.1523	5.16679	0.00110885	0.0178009
27179_at	IL36A	27179	0.860681	5.62156	5.15416	0.00112508	0.0179245
137797_at	LYPD2	137797	0.473509	8.1701	5.14268	0.00114005	0.0179722
3133_at	HLA-E	3133	0.52754	11.4961	5.14204	0.00114089	0.0179722
9603_at	NFE2L3	9603	1.09522	5.7006	5.10239	0.00119436	0.0186055
710_at	SERPING1	710	0.64071	6.5324	5.07981	0.00122605	0.0190286
56300_at	IL36G	56300	2.75832	9.45474	5.07547	0.00123224	0.0190544
84166_at	NLRC5	84166	1.40824	6.52868	5.06366	0.00124928	0.0192471
3460_at	IFNGR2	3460	0.406674	11.41	5.04817	0.00127202	0.0194549
644943_at	RASSF10	644943	0.834726	6.72796	5.02479	0.00130722	0.019849
1212_at	CLTB	1212	0.352877	11.2964	5.02126	0.00131262	0.0198593
3552_at	IL1A	3552	0.607948	11.9334	4.9888	0.0013635	0.020472
54809_at	SAMD9	54809	1.74888	10.3825	4.98825	0.00136437	0.020472
10475_at	TRIM38	10475	0.709865	9.05607	4.98617	0.00136772	0.020472
130367_at	SGPP2	130367	0.650137	8.18148	4.97746	0.00138179	0.0206092
26525_at	IL36RN	26525	0.772234	7.13573	4.96426	0.00140341	0.0208295
5699_at	PSMB10	5699	0.865342	9.81238	4.96242	0.00140646	0.0208295
4790_at	NFKB1	4790	0.392569	10.4234	4.95282	0.00142247	0.0209926
771_at	CA12	771	0.334204	10.2881	4.92093	0.00147706	0.0215712
115361_at	GBP4	115361	2.30461	5.50212	4.91745	0.00148317	0.0215855
56985_at	ADPRM	56985	0.354758	8.54186	4.90634	0.00150282	0.0217211
197259_at	MLKL	197259	1.50017	7.30404	4.89818	0.00151744	0.0217827
80021_at	TMEM62	80021	0.44068	7.88587	4.86685	0.00157502	0.0222398
3600_at	IL15	3600	0.822449	4.3225	4.86579	0.00157702	0.0222398
9404_at	LPXN	9404	0.359452	7.61089	4.86124	0.00158559	0.0222398
8334_at	HIST1H2AC	8334	0.305061	8.12826	4.85911	0.00158962	0.0222398
131601_at	TPRA1	131601	0.400052	8.47295	4.85616	0.00159522	0.0222398
3685_at	ITGAV	3685	0.373447	7.99369	4.85468	0.00159805	0.0222398
341346_at	SMCO2	341346	0.631858	7.77401	4.85241	0.00160238	0.0222398
643008_at	SMIM5	643008	0.434966	8.99769	4.8457	0.00161527	0.0222398
8458_at	TTF2	8458	0.298185	7.7013	4.84428	0.00161802	0.0222398
154091_at	SLC2A12	154091	0.725158	6.25014	4.83831	0.00162959	0.0222577
115817_at	DHRS1	115817	0.266889	11.3794	4.83578	0.00163454	0.0222577
6352_at	CCL5	6352	2.57555	6.92122	4.83544	0.0016352	0.0222577
6891_at	TAP2	6891	0.590238	8.91127	4.82314	0.00165943	0.0225147
7453_at	WARS	7453	0.890539	12.2431	4.80261	0.0017008	0.0230019
10567_at	RABAC1	10567	0.26679	11.4273	4.78921	0.00172839	0.0233001
57152_at	SLURP1	57152	0.439085	7.63362	4.7479	0.00181665	0.0242566
3017_at	HIST1H2BD	3017	0.362351	9.0138	4.74167	0.00183038	0.0242684
4047_at	LSS	4047	0.312831	8.25066	4.73965	0.00183485	0.0242684
256586_at	LYSMD2	256586	0.89838	7.96885	4.73185	0.00185226	0.0244219
51667_at	NUB1	51667	0.791996	9.07272	4.72707	0.00186301	0.0244869
1540_at	CYLD	1540	0.367763	8.05229	4.72233	0.00187375	0.0245514
4318_at	MMP9	4318	0.844926	7.17863	4.70916	0.00190391	0.0247921
79651_at	RHBDF2	79651	0.433032	8.03956	4.70283	0.0019186	0.0248296
9641_at	IKBKE	9641	0.610343	7.70797	4.68515	0.0019603	0.0252915
3021_at	H3F3B	3021	0.303792	9.27254	4.67772	0.00197813	0.0253871
3613_at	IMPA2	3613	0.537915	9.36999	4.67532	0.00198392	0.0253871
994_at	CDC25B	994	0.386615	9.1235	4.67453	0.00198584	0.0253871
4322_at	MMP13	4322	1.70228	6.26345	4.67205	0.00199186	0.0253871
54103_at	GSAP	54103	0.545259	8.17472	4.66684	0.00200454	0.0254599
3459_at	IFNGR1	3459	0.364354	10.9575	4.66475	0.00200968	0.0254599
200315_at	APOBEC3A	200315	2.02984	6.95981	4.65658	0.00202982	0.0255068
8775_at	NAPA	8775	0.528919	9.45036	4.65596	0.00203136	0.0255068
958_at	CD40	958	0.434468	7.81983	4.65587	0.00203157	0.0255068
629_at	CFB	629	2.13517	8.14157	4.64805	0.0020511	0.0255893
65264_at	UBE2Z	65264	0.2989	9.92174	4.64494	0.0020589	0.0255893
5687_at	PSMA6	5687	0.419686	11.8538	4.6385	0.00207521	0.0256715
1052_at	CEBPD	1052	0.309057	11.6268	4.63065	0.00209525	0.0257513
10544_at	PROCR	10544	0.297964	8.87412	4.62372	0.00211312	0.0257513
81844_at	TRIM56	81844	0.780499	8.593	4.62215	0.0021172	0.0257513
8581_at	LY6D	8581	0.572263	11.7909	4.617	0.00213063	0.0257513
55603_at	FAM46A	55603	0.817525	9.50197	4.61014	0.00214865	0.0258553
135112_at	NCOA7	135112	0.959198	9.13366	4.60658	0.00215807	0.02586
6892_at	TAPBP	6892	0.375006	8.53803	4.58296	0.00222173	0.0264637
54972_at	TMEM132A	54972	0.313362	9.2852	4.58091	0.00222733	0.0264637
637_at	BID	637	0.391101	8.73112	4.57847	0.00223406	0.0264689
195814_at	SDR16C5	195814	0.534345	7.45996	4.57078	0.00225534	0.0266459
1573_at	CYP2J2	1573	1.20466	7.69812	4.55678	0.00229469	0.026737
55785_at	FGD6	55785	0.408636	7.39764	4.55593	0.00229712	0.026737
127544_at	RNF19B	127544	0.531995	8.004	4.55529	0.00229892	0.026737
55620_at	STAP2	55620	0.255973	11.008	4.55449	0.00230119	0.026737
9766_at	KIAA0247	9766	0.277758	10.889	4.5474	0.00232147	0.0268276
7057_at	THBS1	7057	0.292175	9.34617	4.54583	0.00232598	0.0268276
28951_at	TRIB2	28951	0.756438	7.96227	4.54155	0.00233834	0.0268276
339967_at	TMPRSS11A	339967	0.43572	6.22106	4.54092	0.00234017	0.0268276
2634_at	GBP2	2634	1.3013	5.91645	4.53848	0.00234725	0.0268276
5684_at	PSMA3	5684	0.366111	11.2992	4.5351	0.00235712	0.0268325
200316_at	APOBEC3F	200316	0.632146	5.7409	4.53396	0.00236044	0.0268325
8837_at	CFLAR	8837	0.559484	9.93421	4.50846	0.00243636	0.0275466
6278_at	S100A7	6278	0.703577	8.54895	4.50436	0.00244884	0.0276134
84930_at	MASTL	84930	0.741751	8.16288	4.49486	0.00247796	0.0277579
116843_at	SLC18B1	116843	0.59191	8.69804	4.48526	0.00250777	0.0278353
5420_at	PODXL	5420	0.713341	6.7251	4.48512	0.00250822	0.0278353
9587_at	MAD2L1BP	9587	0.318052	10.1556	4.47816	0.00253008	0.028004
64343_at	AZI2	64343	0.386953	8.97173	4.44807	0.00262706	0.0287769
11031_at	RAB31	11031	0.348093	10.4205	4.44801	0.00262728	0.0287769
7706_at	TRIM25	7706	0.705519	8.50075	4.43363	0.00267505	0.0291483
204219_at	CERS3	204219	0.263111	7.72707	4.42815	0.00269351	0.0292736
7726_at	TRIM26	7726	0.283704	9.46601	4.42106	0.0027176	0.0294593
57801_at	HES4	57801	0.731663	11.5896	4.4145	0.00274008	0.0295622
1087_at	CEACAM7	1087	0.469141	8.08536	4.41419	0.00274115	0.0295622
56169_at	GSDMC	56169	0.390108	8.34571	4.40142	0.00278555	0.0299149
10954_at	PDIA5	10954	0.260115	9.00963	4.40071	0.00278808	0.0299149
567_at	B2M	567	0.268289	13.3882	4.39732	0.00279999	0.0299663
79730_at	NSUN7	79730	0.666805	7.33779	4.39046	0.0028243	0.0301498
2737_at	GLI3	2737	0.296908	8.31807	4.38655	0.00283827	0.0301827
121268_at	RHEBL1	121268	1.02441	6.83055	4.38558	0.00284174	0.0301827
10384_at	BTN3A3	10384	0.790763	6.71828	4.35907	0.00293855	0.0309763
2766_at	GMPR	2766	1.8251	5.79123	4.35022	0.00297168	0.0312472
788_at	SLC25A20	788	0.39121	6.50044	4.34159	0.00300435	0.0315119
4067_at	LYN	4067	0.826652	9.28707	4.33923	0.00301337	0.0315279
114991_at	ZNF618	114991	0.36659	6.51805	4.33551	0.0030276	0.0315982
29964_at	PRICKLE4	29964	0.928844	7.23537	4.31713	0.00309915	0.0320744
54979_at	HRASLS2	54979	1.32578	7.45537	4.31663	0.00310113	0.0320744
57117_at	INTS12	57117	0.406742	9.84233	4.31435	0.00311011	0.0320744
3664_at	IRF6	3664	0.395227	11.1319	4.31212	0.00311898	0.0320744
3301_at	DNAJA1	3301	0.70675	9.90764	4.30832	0.00313407	0.0321509
1282_at	COL4A1	1282	0.286622	7.07742	4.30422	0.00315049	0.0322408
23077_at	MYCBP2	23077	0.584883	9.49162	4.2987	0.00317272	0.0323777
405753_at	DUOXA2	405753	2.53521	7.58689	4.29709	0.00317926	0.0323777
7097_at	TLR2	7097	1.14886	5.88985	4.28774	0.0032174	0.0326869
51312_at	SLC25A37	51312	0.680343	8.96476	4.28137	0.00324367	0.0328744
4779_at	NFE2L1	4779	0.241937	10.0471	4.26387	0.00331706	0.0331742
79852_at	EPHX3	79852	0.29716	9.28266	4.26331	0.00331943	0.0331742
10205_at	MPZL2	10205	0.303385	10.8	4.26168	0.00332635	0.0331742
27348_at	TOR1B	27348	1.00018	9.29224	4.26119	0.00332846	0.0331742
162394_at	SLFN5	162394	0.422363	8.85267	4.25111	0.0033717	0.0333866
64785_at	GINS3	64785	0.274986	6.3396	4.24884	0.00338153	0.0333866
355_at	FAS	355	0.450804	8.63957	4.24573	0.00339503	0.0334415
11213_at	IRAK3	11213	0.716231	5.06568	4.23999	0.00342014	0.0334905
3428_at	IFI16	3428	0.626843	11.6123	4.23653	0.00343537	0.0335161
6446_at	SGK1	6446	0.647952	9.8732	4.23474	0.00344327	0.0335161
4005_at	LMO2	4005	1.41668	8.85512	4.23304	0.00345081	0.0335161
56892_at	C8orf4	56892	0.911521	4.81087	4.21741	0.00352084	0.0338097
2745_at	GLRX	2745	0.595955	9.86806	4.20272	0.00358806	0.0342249
65220_at	NADK	65220	0.31285	8.56741	4.20263	0.00358849	0.0342249
23549_at	DNPEP	23549	0.247111	10.0642	4.19768	0.00361147	0.0343181
79029_at	SPATA5L1	79029	0.280182	6.88282	4.19671	0.00361597	0.0343181
650_at	BMP2	650	0.538354	7.66981	4.18931	0.00365068	0.0344903
3157_at	HMGCS1	3157	0.266199	8.76451	4.1879	0.00365732	0.0344903
8651_at	SOCS1	8651	1.26882	6.74269	4.18368	0.0036773	0.0345335
929_at	CD14	929	0.696314	6.91304	4.18347	0.00367832	0.0345335
51279_at	C1RL	51279	0.377442	8.50924	4.17004	0.00374274	0.0348273
3383_at	ICAM1	3383	0.798106	6.27623	4.16493	0.00376759	0.0349812
2069_at	EREG	2069	0.632829	8.2203	4.14565	0.0038629	0.0356271
3419_at	IDH3A	3419	0.494563	9.1509	4.14402	0.00387104	0.0356271
3105_at	HLA-A	3105	0.295566	13.1461	4.13804	0.00390121	0.0358264
26277_at	TINF2	26277	0.499622	10.3194	4.12097	0.00398875	0.0362347
10970_at	CKAP4	10970	0.269101	11.2946	4.10723	0.00406076	0.0367595
57475_at	PLEKHH1	57475	0.709304	5.99568	4.10662	0.004064	0.0367595
6810_at	STX4	6810	0.326828	9.34274	4.10131	0.00409225	0.0369356
10161_at	LPAR6	10161	0.911589	8.37891	4.0944	0.0041293	0.0371902
100506144_at	ZMYM6NB	100506144	0.273025	9.12336	4.08778	0.00416512	0.0373529
5803_at	PTPRZ1	5803	0.560911	8.73592	4.07003	0.00426293	0.0380197
375346_at	TMEM110	375346	0.368705	7.53342	4.06654	0.00428243	0.0380197
5328_at	PLAU	5328	0.43177	11.5545	4.06535	0.00428915	0.0380197
330_at	BIRC3	330	0.875118	4.38507	4.06517	0.00429011	0.0380197
85462_at	FHDC1	85462	0.566554	9.06987	4.05376	0.00435478	0.0383987
140691_at	TRIM69	140691	1.43044	6.8467	4.04692	0.00439401	0.0385025
112464_at	PRKCDBP	112464	0.263912	8.32717	4.03457	0.00446582	0.0389694
143903_at	LAYN	143903	0.27659	7.73825	4.03259	0.00447745	0.03899
2247_at	FGF2	2247	0.89011	6.67813	4.02819	0.00450345	0.0391354
80149_at	ZC3H12A	80149	0.69509	9.00576	4.02418	0.00452728	0.0392302
6495_at	SIX1	6495	0.460371	7.70597	4.02322	0.00453301	0.0392302
64215_at	DNAJC1	64215	0.339091	10.0137	4.0121	0.00459983	0.0395892
100507436_at	MICA	100507436	0.269533	8.94124	4.0056	0.0046394	0.0398231
430_at	ASCL2	430	0.388213	7.13051	3.99054	0.00473251	0.0404514
80157_at	CWH43	80157	0.248109	6.50277	3.98439	0.00477115	0.0406224
10437_at	IFI30	10437	0.420135	9.14314	3.98055	0.00479543	0.0407467
6700_at	SPRR2A	6700	0.665071	11.618	3.96818	0.00487455	0.041024
10512_at	SEMA3C	10512	0.25966	8.74651	3.96207	0.00491416	0.0412442
578_at	BAK1	578	0.29515	10.0954	3.9603	0.0049257	0.0412442
116844_at	LRG1	116844	0.265985	8.0702	3.95806	0.00494032	0.0412442
51762_at	RAB8B	51762	0.448165	7.32782	3.95558	0.00495659	0.041282
51373_at	MRPS17	51373	0.286166	9.91854	3.93142	0.00511816	0.0422927
26872_at	STEAP1	26872	0.257637	8.8275	3.92858	0.00513751	0.0423693
201799_at	TMEM154	201799	0.324967	10.5191	3.9269	0.00514903	0.0423812
10950_at	BTG3	10950	0.217886	12.0066	3.92229	0.00518072	0.0425588
113878_at	DTX2	113878	0.389141	9.47776	3.91266	0.00524753	0.0427965
9447_at	AIM2	9447	1.32431	4.99229	3.90968	0.00526847	0.0428611
65108_at	MARCKSL1	65108	0.561529	10.2092	3.90031	0.00533466	0.0433034
152926_at	PPM1K	152926	0.705063	4.36051	3.89558	0.00536845	0.0433392
80117_at	ARL14	80117	1.08735	5.62815	3.88798	0.00542322	0.0435731
84282_at	RNF135	84282	0.203696	9.32384	3.87475	0.00551995	0.0439714
25801_at	GCA	25801	0.617943	5.66409	3.8623	0.00561278	0.044369
26471_at	NUPR1	26471	0.311482	14.0048	3.85921	0.00563606	0.044369
2969_at	GTF2I	2969	0.339242	6.88606	3.85897	0.00563788	0.044369
7051_at	TGM1	7051	0.740736	11.9742	3.85796	0.00564551	0.044369
57085_at	AGTRAP	57085	0.311082	10.4953	3.8568	0.00565425	0.044369
4814_at	NINJ1	4814	0.283277	9.76347	3.85258	0.00568634	0.0443985
284207_at	METRNL	284207	0.321915	10.5519	3.84532	0.005742	0.0446411
27113_at	BBC3	27113	0.360063	8.74256	3.84349	0.0057561	0.0446682
5686_at	PSMA5	5686	0.204088	11.6256	3.8417	0.00576996	0.0446933
3620_at	IDO1	3620	2.28851	7.22506	3.82595	0.00589343	0.0453158
6705_at	SPRR2F	6705	1.12274	7.81009	3.81327	0.00599486	0.0457942
4704_at	NDUFA9	4704	0.248444	11.5411	3.80288	0.0060794	0.0461598
146227_at	BEAN1	146227	0.580457	5.70195	3.80281	0.00608001	0.0461598
115811_at	IQCD	115811	0.457363	7.35106	3.80031	0.00610049	0.0462209
81622_at	UNC93B1	81622	0.558668	8.48718	3.79915	0.00611004	0.0462209
9910_at	RABGAP1L	9910	0.725135	6.95089	3.79729	0.00612538	0.0462538
3660_at	IRF2	3660	0.517718	8.57157	3.79327	0.00615872	0.0464222
85463_at	ZC3H12C	85463	0.789289	7.45193	3.76629	0.00638753	0.0478894
55300_at	PI4K2B	55300	0.367497	8.17208	3.74722	0.00655475	0.048709
30011_at	SH3KBP1	30011	0.930875	7.31838	3.74248	0.00659709	0.0489371
25816_at	TNFAIP8	25816	0.353621	7.99068	3.73575	0.00665765	0.0492994
57393_at	TMEM27	57393	0.898995	6.46615	3.73351	0.00667786	0.0493622
10863_at	ADAM28	10863	0.575547	7.21388	3.73037	0.00670647	0.0494177
2643_at	GCH1	2643	0.633992	7.87201	3.7301	0.00670887	0.0494177
23198_at	PSME4	23198	0.300201	8.23303	3.71974	0.0068041	0.0497022
148523_at	CIART	148523	0.240626	9.67157	3.71947	0.00680657	0.0497022
7430_at	EZR	7430	-0.251854	11.2998	-3.72301	0.00677388	0.0496358
83959_at	SLC4A11	83959	-0.210435	8.98647	-3.7234	0.00677027	0.0496358
114757_at	CYGB	114757	-0.251354	8.4626	-3.72673	0.00673968	0.0495579
113146_at	AHNAK2	113146	-0.487684	11.4789	-3.74787	0.00654902	0.048709
224_at	ALDH3A2	224	-0.366815	9.44629	-3.75197	0.00651263	0.0485676
7867_at	MAPKAPK3	7867	-0.24956	9.63642	-3.75339	0.00650015	0.0485606
54492_at	NEURL1B	54492	-0.474615	8.1798	-3.76355	0.00641122	0.0479815
146223_at	CMTM4	146223	-0.278065	7.97217	-3.76724	0.00637927	0.0478894
23199_at	GSE1	23199	-0.229758	8.59474	-3.78037	0.006267	0.0471538
54206_at	ERRFI1	54206	-0.297158	12.2161	-3.8113	0.00601081	0.0457998
3337_at	DNAJB1	3337	-0.292218	10.9394	-3.81274	0.00599919	0.0457942
1848_at	DUSP6	1848	-0.478472	9.8956	-3.81649	0.00596897	0.0457295
23022_at	PALLD	23022	-0.287738	10.7013	-3.81772	0.00595903	0.0457295
55661_at	DDX27	55661	-0.248031	9.49294	-3.82968	0.00586391	0.0451714
5033_at	P4HA1	5033	-0.285772	7.03175	-3.83371	0.00583229	0.0450103
1846_at	DUSP4	1846	-0.297005	10.2217	-3.84027	0.00578111	0.0446973
8536_at	CAMK1	8536	-0.234268	6.5787	-3.85076	0.00570024	0.0443985
8444_at	DYRK3	8444	-0.287069	8.37556	-3.85204	0.00569048	0.0443985
1465_at	CSRP1	1465	-0.217509	10.7732	-3.85428	0.00567345	0.0443985
51442_at	VGLL1	51442	-0.278286	8.289	-3.86234	0.00561248	0.044369
152189_at	CMTM8	152189	-0.264661	8.9732	-3.86432	0.00559756	0.044369
5411_at	PNN	5411	-0.265647	9.50855	-3.87278	0.00553454	0.0440043
182_at	JAG1	182	-0.356666	9.8997	-3.87541	0.00551512	0.0439714
196_at	AHR	196	-0.330494	9.08441	-3.878	0.00549604	0.0439475
2297_at	FOXD1	2297	-0.285499	8.79374	-3.88195	0.00546707	0.043799
51200_at	CPA4	51200	-0.62144	8.73581	-3.88725	0.00542851	0.0435731
5876_at	RABGGTB	5876	-0.236995	10.2906	-3.88816	0.00542193	0.0435731
50853_at	VILL	50853	-0.308811	9.4316	-3.89709	0.00535763	0.043335
48_at	ACO1	48	-0.590423	8.36767	-3.89908	0.00534342	0.0433034
29984_at	RHOD	29984	-0.263966	12.3908	-3.91226	0.00525035	0.0427965
9516_at	LITAF	9516	-0.214094	12.8049	-3.91479	0.00523267	0.0427965
3606_at	IL18	3606	-0.416516	7.96298	-3.9167	0.00521938	0.0427928
6657_at	SOX2	6657	-0.389499	9.01635	-3.93414	0.00509968	0.0422229
1488_at	CTBP2	1488	-0.229723	9.81662	-3.94098	0.00505355	0.0419236
80336_at	PABPC1L	80336	-0.352537	7.92975	-3.95167	0.00498236	0.0414147
84707_at	BEX2	84707	-0.318365	9.71859	-3.95777	0.00494225	0.0412442
7056_at	THBD	7056	-0.594279	9.46933	-3.96782	0.00487684	0.041024
54566_at	EPB41L4B	54566	-0.324421	8.55189	-3.97111	0.00485569	0.0410101
9575_at	CLOCK	9575	-0.278506	8.56808	-3.97318	0.00484239	0.04098
80223_at	RAB11FIP1	80223	-0.254206	9.57619	-3.97347	0.00484052	0.04098
2274_at	FHL2	2274	-0.365365	11.0847	-3.98911	0.00474145	0.0404514
10087_at	COL4A3BP	10087	-0.29873	8.30676	-3.99435	0.00470882	0.0403366
8045_at	RASSF7	8045	-0.233146	9.50184	-4.01162	0.00460274	0.0395892
83481_at	EPPK1	83481	-0.264534	11.9776	-4.01929	0.00455649	0.0393523
90550_at	MCU	90550	-0.231699	9.55269	-4.03632	0.0044556	0.038961
3491_at	CYR61	3491	-0.388205	10.725	-4.04994	0.00437664	0.0384304
10397_at	NDRG1	10397	-0.275371	11.0726	-4.05071	0.00437223	0.0384304
63979_at	FIGNL1	63979	-0.460972	8.0603	-4.05582	0.00434302	0.0383755
301_at	ANXA1	301	-0.232502	13.3443	-4.06453	0.00429372	0.0380197
5333_at	PLCD1	5333	-0.251206	9.43586	-4.07026	0.00426163	0.0380197
2316_at	FLNA	2316	-0.262696	10.9118	-4.08948	0.00415591	0.0373499
200958_at	MUC20	200958	-0.428541	9.06768	-4.12773	0.00395383	0.0359953
112399_at	EGLN3	112399	-0.252723	5.98319	-4.12865	0.00394913	0.0359953
10461_at	MERTK	10461	-0.549207	6.56188	-4.13165	0.00393375	0.0359682
94234_at	FOXQ1	94234	-0.262851	10.6609	-4.13482	0.00391761	0.0358986
2746_at	GLUD1	2746	-0.262093	11.4991	-4.15589	0.00381193	0.0352373
4953_at	ODC1	4953	-0.257079	10.8252	-4.1627	0.00377846	0.0350048
3187_at	HNRNPH1	3187	-0.228198	11.1716	-4.17542	0.00371679	0.0346625
23344_at	ESYT1	23344	-0.334976	10.2278	-4.17759	0.00370635	0.034642
6157_at	RPL27A	6157	-0.838235	7.00467	-4.17914	0.00369893	0.034642
10565_at	ARFGEF1	10565	-0.25626	9.59092	-4.19526	0.00362273	0.0343181
586_at	BCAT1	586	-0.233559	6.61602	-4.2127	0.00354223	0.0339376
55897_at	MESP1	55897	-0.332499	6.69359	-4.2195	0.00351138	0.033796
311_at	ANXA11	311	-0.250561	11.8629	-4.22558	0.00348403	0.0336097
6535_at	SLC6A8	6535	-0.281823	9.12718	-4.22579	0.00348307	0.0336097
55783_at	CMTR2	55783	-0.281991	8.57761	-4.23133	0.00345839	0.0335161
57037_at	ANKMY2	57037	-0.327151	9.04457	-4.23913	0.0034239	0.0334905
55342_at	STRBP	55342	-0.330229	8.36118	-4.24228	0.00341008	0.0334905
26960_at	NBEA	26960	-0.527144	4.56408	-4.24938	0.00337918	0.0333866
23002_at	DAAM1	23002	-0.304656	9.16517	-4.25211	0.0033674	0.0333866
55852_at	TEX2	55852	-0.227721	8.31104	-4.26127	0.0033281	0.0331742
1739_at	DLG1	1739	-0.336003	8.96612	-4.26484	0.00331294	0.0331742
8796_at	SCEL	8796	-0.322447	10.7914	-4.26837	0.00329803	0.0331742
100124534_at	SNORA84	100124534	-0.239297	7.6244	-4.31318	0.00311475	0.0320744
6641_at	SNTB1	6641	-0.482197	6.4303	-4.32225	0.00307905	0.0320556
7267_at	TTC3	7267	-0.379101	7.87213	-4.36495	0.00291676	0.0308238
643911_at	CRNDE	643911	-0.434355	8.8687	-4.38355	0.00284905	0.0301841
7739_at	ZNF185	7739	-0.277189	10.2313	-4.43827	0.00265954	0.0290546
2012_at	EMP1	2012	-0.292674	10.5073	-4.4481	0.00262698	0.0287769
3643_at	INSR	3643	-0.255894	7.09945	-4.44878	0.00262472	0.0287769
29114_at	TAGLN3	29114	-0.424969	6.67347	-4.4916	0.00248804	0.0277579
157285_at	SGK223	157285	-0.526052	9.80288	-4.49325	0.00248292	0.0277579
25975_at	EGFL6	25975	-0.853282	6.50474	-4.50001	0.00246212	0.027689
1491_at	CTH	1491	-0.356034	9.25309	-4.50893	0.00243493	0.0275466
127845_at	GOLT1A	127845	-0.298085	7.38234	-4.53886	0.00234615	0.0268276
3714_at	JAG2	3714	-0.340886	9.35746	-4.56552	0.00227005	0.0266699
5493_at	PPL	5493	-0.258497	11.1661	-4.56832	0.0022622	0.0266522
26278_at	SACS	26278	-0.249887	6.87666	-4.58371	0.00221968	0.0264637
23462_at	HEY1	23462	-0.468269	6.74791	-4.60905	0.00215154	0.0258553
1525_at	CXADR	1525	-0.344114	8.80185	-4.61799	0.00212803	0.0257513
810_at	CALML3	810	-0.447072	8.04403	-4.61868	0.00212624	0.0257513
9262_at	STK17B	9262	-0.411121	7.95664	-4.62546	0.00210863	0.0257513
1028_at	CDKN1C	1028	-0.356749	9.08208	-4.6278	0.00210258	0.0257513
1021_at	CDK6	1021	-0.342262	9.646	-4.64353	0.00206248	0.0255893
8793_at	TNFRSF10D	8793	-0.903348	8.49647	-4.64556	0.00205735	0.0255893
401548_at	SNX30	401548	-0.326364	7.2818	-4.70526	0.00191295	0.0248296
7675_at	ZNF121	7675	-0.33081	7.87268	-4.70989	0.00190223	0.0247921
6741_at	SSB	6741	-0.444483	9.64766	-4.74462	0.00182386	0.0242684
51297_at	BPIFA1	51297	-0.558911	7.36105	-4.75873	0.00179304	0.0240175
50862_at	RNF141	50862	-0.368066	9.2764	-4.77825	0.00175134	0.0235339
1490_at	CTGF	1490	-0.765478	8.66548	-4.84704	0.00161268	0.0222398
5003_at	SLC22A18AS	5003	-0.271919	8.57961	-4.86068	0.00158664	0.0222398
84189_at	SLITRK6	84189	-0.552716	5.64888	-4.86662	0.00157546	0.0222398
85315_at	PAQR8	85315	-0.376001	7.11254	-4.89079	0.0015308	0.0218999
4495_at	MT1G	4495	-0.321671	8.52948	-4.90101	0.00151235	0.0217827
54843_at	SYTL2	54843	-0.518555	7.1493	-4.91342	0.00149026	0.021614
2872_at	MKNK2	2872	-0.32489	10.1174	-4.93873	0.0014463	0.0211956
346389_at	MACC1	346389	-0.447551	8.05465	-4.94877	0.00142927	0.0210193
64781_at	CERK	64781	-0.438627	8.18675	-5.02571	0.00130581	0.019849
5318_at	PKP2	5318	-0.432739	7.92402	-5.05694	0.00125909	0.0193275
81553_at	FAM49A	81553	-0.529664	6.78246	-5.11504	0.001177	0.0184032
55502_at	HES6	55502	-0.532157	9.35837	-5.11711	0.00117419	0.0184032
5997_at	RGS2	5997	-0.290506	10.4196	-5.14377	0.00113862	0.0179722
27347_at	STK39	27347	-0.368387	8.68229	-5.16095	0.00111632	0.0178526
7409_at	VAV1	7409	-0.402301	7.10508	-5.16726	0.00110826	0.0178009
5744_at	PTHLH	5744	-0.539114	9.70906	-5.20091	0.00106631	0.0175191
11166_at	SOX21	11166	-0.590792	8.0246	-5.20435	0.00106212	0.0175191
64798_at	DEPTOR	64798	-0.495634	6.4238	-5.22146	0.00104155	0.0173153
58528_at	RRAGD	58528	-0.391514	7.24727	-5.2962	0.000956735	0.0164674
114794_at	ELFN2	114794	-0.438498	8.29822	-5.31605	0.000935507	0.0164674
647979_at	LINC00657	647979	-0.285339	11.3886	-5.35193	0.000898455	0.0163909
22982_at	DIP2C	22982	-0.327449	6.09843	-5.38993	0.000860981	0.0159637
5055_at	SERPINB2	5055	-0.301268	12.6502	-5.46943	0.000788035	0.0151346
642475_at	MROH6	642475	-0.285495	9.08105	-5.56001	0.000713162	0.0141489
144165_at	PRICKLE1	144165	-0.460383	6.99609	-5.58049	0.000697345	0.0139848
64393_at	ZMAT3	64393	-0.509127	9.28331	-5.59664	0.00068515	0.0139214
220_at	ALDH1A3	220	-0.326687	11.7947	-5.6724	0.000631005	0.0137513
8395_at	PIP5K1B	8395	-0.479997	7.21334	-5.68482	0.000622591	0.01371
3866_at	KRT15	3866	-0.665167	12.7946	-5.69494	0.000615823	0.0136324
6383_at	SDC2	6383	-0.480351	6.94851	-5.71949	0.00059975	0.0134896
79679_at	VTCN1	79679	-0.394413	6.31393	-5.92021	0.0004845	0.0117792
91663_at	MYADM	91663	-0.337583	8.74381	-6.07693	0.000411562	0.0107517
5834_at	PYGB	5834	-0.395198	10.5662	-6.09876	0.00040241	0.0106326
64418_at	TMEM168	64418	-0.387575	8.42082	-6.23856	0.000348896	0.00997613
9227_at	LRAT	9227	-0.476574	5.84947	-6.29345	0.000330095	0.00957504
5625_at	PRODH	5625	-0.451397	8.71701	-6.4732	0.000275996	0.0087281
220963_at	SLC16A9	220963	-0.529182	6.91683	-7.15038	0.000145131	0.00636946
7225_at	TRPC6	7225	-0.484173	5.60345	-7.52655	0.000103611	0.00531451
22943_at	DKK1	22943	-0.512428	11.9451	-8.15249	6.08627e-05	0.00406933
