# Supplementary material for: Interferon regulatory factor 7 regulates airway epithelial cell responses to human rhinovirus infection
Source: BMC Genomics. 2016 Jan 25;17:76. doi: 10.1186/s12864-016-2405-z (PMC4727386; doi:10.1186/s12864-016-2405-z)
Supplement: Additional file 2: — This excel file contains the list of biological pathways that were upregulated by HRV in HBE cells transfected with the all-star control siRNA. (XLSX 23 kb) [file 12864_2016_2405_MOESM2_ESM.xlsx]

## Sheet: Sheet1
Additional file 2: Pathways analysis of genes upregulated by HRV in HBE cells transfected with
the all-star control siRNA.
Pathway Name	Pathway Id	Source Name	p-value	adj p-val
Interferon Signaling	18059	REACTOME	3.53304e-39	2.07389e-36
Cytokine Signaling in Immune system	17418	REACTOME	2.00257e-38	5.87754e-36
Immune System	18444	REACTOME	8.02771e-35	1.57075e-32
Interferon alpha/beta signaling	13074	REACTOME	9.71526e-33	1.42571e-30
Interferon gamma signaling	13077	REACTOME	5.1425e-24	6.03729e-22
RIG-I/MDA5 mediated induction of IFN-alpha/beta pathways	13017	REACTOME	2.4746e-16	2.42098e-14
Negative regulators of RIG-I/MDA5 signaling	13013	REACTOME	1.36767e-11	1.00353e-09
Antigen processing-Cross presentation	18220	REACTOME	1.24831e-11	1.0468e-09
Innate Immune System	17476	REACTOME	1.95041e-11	1.2721e-09
ER-Phagosome pathway	12983	REACTOME	3.64987e-11	2.14247e-09
TRAF6 mediated NF-kB activation	13015	REACTOME	3.88273e-09	2.07196e-07
Class I MHC mediated antigen processing & presentation	19282	REACTOME	8.18379e-09	4.00324e-07
RIG-I-like receptor signaling pathway	5713	KEGG	1.96352e-08	8.86606e-07
Apoptosis	485	KEGG	4.38194e-08	1.83728e-06
TRAF6 mediated IRF7 activation	13012	REACTOME	5.11583e-08	2.002e-06
Adaptive Immune System	18371	REACTOME	6.97277e-08	2.55813e-06
Antigen Presentation: Folding, assembly and peptide loading of class I MHC	12980	REACTOME	8.62472e-08	2.97807e-06
Activated TLR4 signalling	19190	REACTOME	1.19903e-07	3.91017e-06
Interleukin-1 processing	13085	REACTOME	2.14756e-07	6.30309e-06
Antigen processing and presentation	493	KEGG	2.07764e-07	6.41882e-06
Cytosolic DNA-sensing pathway	8117	KEGG	2.85676e-07	7.98532e-06
Antigen processing and presentation	4144	PID BIOCARTA	3.95509e-07	1.05529e-05
Toll Like Receptor 4 (TLR4) Cascade	13046	REACTOME	4.7722e-07	1.21795e-05
Toll-Like Receptors Cascades	17767	REACTOME	5.40983e-07	1.32315e-05
TRAF3-dependent IRF activation pathway	13014	REACTOME	6.77324e-07	1.59036e-05
Cytosolic sensors of pathogen-associated DNA	19557	REACTOME	9.14161e-07	2.0639e-05
Antiviral mechanism by IFN-stimulated genes	17226	REACTOME	1.06616e-06	2.23513e-05
ISG15 antiviral mechanism	13075	REACTOME	1.06616e-06	2.23513e-05
Leishmaniasis	10355	KEGG	1.66381e-06	3.36778e-05
Toll-like receptor signaling pathway	564	KEGG	2.08716e-06	4.08387e-05
Endosomal/Vacuolar pathway	12982	REACTOME	2.4187e-06	4.57993e-05
ZBP1(DAI) mediated induction of type I IFNs	13010	REACTOME	2.90848e-06	5.33524e-05
Graft-versus-host disease	2807	KEGG	3.39134e-06	6.03247e-05
MyD88-independent cascade	13030	REACTOME	6.40873e-06	0.000101674
TRIF-mediated TLR3/TLR4 signaling	19507	REACTOME	6.40873e-06	0.000101674
Toll Like Receptor 3 (TLR3) Cascade	13031	REACTOME	6.40873e-06	0.000101674
Activation of NF-kappaB in B cells	13094	REACTOME	6.13204e-06	0.000105868
Type I diabetes mellitus	525	KEGG	7.68031e-06	0.000118641
TAK1 activates NFkB by phosphorylation and activation of IKKs complex	13027	REACTOME	8.24514e-06	0.0001241
Hepatitis C	10404	KEGG	9.68196e-06	0.000142083
RIP-mediated NFkB activation via ZBP1	13008	REACTOME	1.05212e-05	0.000150633
DEx/H-box helicases activate type I IFN and inflammatory cytokines production	18395	REACTOME	1.15947e-05	0.00016205
HIV-1 Nef: Negative effector of Fas and TNF-alpha	15863	PID NCI	1.62012e-05	0.000221165
MyD88:Mal cascade initiated on plasma membrane	13034	REACTOME	2.17258e-05	0.000283401
Toll Like Receptor TLR6:TLR2 Cascade	13036	REACTOME	2.17258e-05	0.000283401
Allograft rejection	2793	KEGG	2.44091e-05	0.000311482
Natural killer cell mediated cytotoxicity	578	KEGG	2.75972e-05	0.000344672
Toll Like Receptor 2 (TLR2) Cascade	17710	REACTOME	2.94933e-05	0.000353318
Toll Like Receptor TLR1:TLR2 Cascade	13035	REACTOME	2.94933e-05	0.000353318
Nucleotide-binding domain, leucine rich repeat containing receptor (NLR) signaling pathways	18305	REACTOME	3.53552e-05	0.000399106
Osteoclast differentiation	10367	KEGG	3.51838e-05	0.000404958
Cytokine-cytokine receptor interaction	515	KEGG	3.45273e-05	0.000405351
Apoptosis	17979	REACTOME	4.27601e-05	0.000473589
Viral myocarditis	8123	KEGG	8.19225e-05	0.000890528
IL12-mediated signaling events	15185	PID NCI	9.32155e-05	0.000977098
NOD-like receptor signaling pathway	8112	KEGG	9.32155e-05	0.000977098
Interleukin-1 signaling	13078	REACTOME	9.82e-05	0.00101129
IFN-gamma pathway	15869	PID NCI	0.000115102	0.00116491
GLI3 is processed to GLI3R by the proteasome	17704	REACTOME	0.000119687	0.00119079
Phagosome	10394	KEGG	0.00014019	0.00137153
NF-kB activation through FADD/RIP-1 pathway mediated by caspase-8 and -10	13016	REACTOME	0.000177775	0.00168313
Proteasome	569	KEGG	0.000175637	0.00169014
African trypanosomiasis	10384	KEGG	0.000232866	0.00198104
NOD1/2 Signaling Pathway	13056	REACTOME	0.000232866	0.00198104
Signal transduction through il1r	4064	PID BIOCARTA	0.000232866	0.00198104
Toll-like receptor pathway	3951	PID BIOCARTA	0.000232866	0.00198104
Autoimmune thyroid disease	2799	KEGG	0.000261291	0.00204504
CDK-mediated phosphorylation and removal of Cdc6	12930	REACTOME	0.000261291	0.00204504
Regulation of ornithine decarboxylase (ODC)	13585	REACTOME	0.000261291	0.00204504
Ubiquitin-dependent degradation of Cyclin D	18138	REACTOME	0.000261291	0.00204504
Ubiquitin-dependent degradation of Cyclin D1	12946	REACTOME	0.000261291	0.00204504
Canonical NF-kappaB pathway	15469	PID NCI	0.000245652	0.00205997
Toxoplasmosis	10385	KEGG	0.000231848	0.00209377
Cross-presentation of soluble exogenous antigens (endosomes)	12985	REACTOME	0.00022966	0.00210641
Regulation of activated PAK-2p34 by proteasome mediated degradation	13414	REACTOME	0.00022966	0.00210641
Autodegradation of the E3 ubiquitin ligase COP1	12906	REACTOME	0.000296335	0.00217436
Ubiquitin Mediated Degradation of Phosphorylated Cdc25A	12909	REACTOME	0.000296335	0.00217436
Vpu mediated degradation of CD4	13686	REACTOME	0.000296335	0.00217436
p53-Independent DNA Damage Response	12910	REACTOME	0.000296335	0.00217436
p53-Independent G1/S DNA damage checkpoint	16744	REACTOME	0.000296335	0.00217436
Endogenous TLR signaling	15845	PID NCI	0.00030386	0.00220205
Alternative NF-kappaB pathway	15820	PID NCI	0.000314855	0.00222674
IFN gamma signaling	16222	INOH	0.000314855	0.00222674
Signaling by the B Cell Receptor (BCR)	19561	REACTOME	0.000335634	0.00229089
Stabilization of p53	12907	REACTOME	0.000335056	0.00231386
Vif-mediated degradation of APOBEC3G	13678	REACTOME	0.000335056	0.00231386
Antigen processing: Ubiquitination & Proteasome degradation	12981	REACTOME	0.000359499	0.00242559
AUF1 (hnRNP D0) destabilizes mRNA	13331	REACTOME	0.000424648	0.00276965
SCF-beta-TrCP mediated degradation of Emi1	12927	REACTOME	0.000424648	0.00276965
degradation of AXIN	18952	REACTOME	0.000424648	0.00276965
CD40/CD40L signaling	14909	PID NCI	0.000450966	0.00290898
PCP/CE pathway	16659	REACTOME	0.000480061	0.003063
IL-1 signaling pathway	16110	INOH	0.000494725	0.00312262
Signaling by Interleukins	18744	REACTOME	0.000508107	0.00317296
degradation of DVL	17694	REACTOME	0.000532419	0.00328979
Osteopontin-mediated events	15887	PID NCI	0.000541997	0.00331409
p53-Dependent G1 DNA Damage Response	12908	REACTOME	0.000593907	0.00355738
p53-Dependent G1/S DNA damage checkpoint	16695	REACTOME	0.000593907	0.00355738
Downstream signaling events of B Cell Receptor (BCR)	19698	REACTOME	0.000627774	0.00372226
CDT1 association with the CDC6:ORC:origin complex	12959	REACTOME	0.000660907	0.00384111
Hh ligand biogenesis disease	18115	REACTOME	0.000660907	0.00384111
Degradation of GLI1 by the proteasome	17856	REACTOME	0.000733763	0.00414153
Degradation of GLI2 by the proteasome	17658	REACTOME	0.000733763	0.00414153
G1/S DNA Damage Checkpoints	19339	REACTOME	0.000733763	0.00414153
Activation of IRF3/IRF7 mediated by TBK1/IKK epsilon	13028	REACTOME	0.000772492	0.0043186
Regulation of Apoptosis	19734	REACTOME	0.000812834	0.00450126
BH3-only proteins associate with and inactivate anti-apoptotic BCL-2 members	13405	REACTOME	0.000848535	0.00465505
amb2 Integrin signaling	15836	PID NCI	0.000898592	0.00488402
IL1-mediated signaling events	15122	PID NCI	0.00104926	0.00559925
TNFR1 signaling pathway	16212	INOH	0.00104926	0.00559925
Asymmetric localization of PCP proteins	18870	REACTOME	0.00109107	0.00576988
APC/C:Cdc20 mediated degradation of Securin	12922	REACTOME	0.00119878	0.00617268
Hedgehog ligand biogenesis	18647	REACTOME	0.00119878	0.00617268
Processing-defective Hh variants abrogate ligand secretion	16752	REACTOME	0.00119878	0.00617268
Cd40l signaling pathway	4093	PID BIOCARTA	0.00124876	0.00637408
Chagas disease (American trypanosomiasis)	10366	KEGG	0.00127891	0.00647172
Cyclin A:Cdk2-associated events at S phase entry	12955	REACTOME	0.00143912	0.00722019
Malaria	10359	KEGG	0.00148716	0.00727467
Nf-kb signaling pathway	3978	PID BIOCARTA	0.00148023	0.00730166
Steroid biosynthesis	596	KEGG	0.00148023	0.00730166
MyD88 dependent cascade initiated on endosome	13041	REACTOME	0.00158139	0.00754698
Toll Like Receptor 7/8 (TLR7/8) Cascade	16831	REACTOME	0.00158139	0.00754698
Assembly of the pre-replicative complex	12961	REACTOME	0.00157259	0.007629
p53 signaling pathway	597	KEGG	0.0017155	0.00812098
APC/C:Cdc20 mediated degradation of mitotic proteins	12923	REACTOME	0.00186832	0.00870399
APC/C:Cdh1 mediated degradation of Cdc20 and other APC/C:Cdh1 targeted proteins in late mitosis/early G1	12920	REACTOME	0.00186832	0.00870399
The AIM2 inflammasome	13057	REACTOME	0.00193248	0.00893202
Activation of APC/C and APC/C:Cdc20 mediated degradation of mitotic proteins	17061	REACTOME	0.00203148	0.00896603
IL1	15917	NETPATH	0.00203148	0.00896603
Orc1 removal from chromatin	12931	REACTOME	0.00203148	0.00896603
Switching of origins to a post-replicative state	12947	REACTOME	0.00203148	0.00896603
Toll Like Receptor 9 (TLR9) Cascade	13042	REACTOME	0.00197104	0.00903908
TNF receptor signaling pathway	15154	PID NCI	0.00209772	0.00918925
Hiv-1 nef: negative effector of fas and tnf	4101	PID BIOCARTA	0.00203108	0.0092422
Immunoregulatory interactions between a Lymphoid and a non-Lymphoid cell	13066	REACTOME	0.00220547	0.0095897
Caspase Cascade in Apoptosis	14995	PID NCI	0.00224215	0.0096775
Removal of licensing factors from origins	12932	REACTOME	0.00239074	0.0101693
IL23-mediated signaling events	15427	PID NCI	0.00237556	0.0101785
Beta3 integrin cell surface interactions	15634	PID NCI	0.00267922	0.0112336
Urokinase-type plasminogen activator (uPA) and uPAR-mediated signaling	15219	PID NCI	0.00267922	0.0112336
Induction of apoptosis through dr3 and dr4/5 death receptors	4039	PID BIOCARTA	0.00299551	0.0123828
SCF(Skp2)-mediated degradation of p27/p21	12954	REACTOME	0.00297512	0.0123858
Regulation of DNA replication	19523	REACTOME	0.00301911	0.0123931
Regulation of IFNG signaling	13076	REACTOME	0.00308911	0.0125924
Regulation of APC/C activators between G1/S and early anaphase	12929	REACTOME	0.00350343	0.0141829
Cell adhesion molecules (CAMs)	440	KEGG	0.00389979	0.0156793
AMER1 mutants destabilize the destruction complex	16848	REACTOME	0.00464735	0.0163353
APC truncation mutants are not K63 polyubiquitinated	16833	REACTOME	0.00464735	0.0163353
APC truncation mutants have impaired AXIN binding	17628	REACTOME	0.00464735	0.0163353
AXIN missense mutants destabilize the destruction complex	17110	REACTOME	0.00464735	0.0163353
AXIN mutants destabilize the destruction complex, activating WNT signaling	16826	REACTOME	0.00464735	0.0163353
Degradation of beta-catenin by the destruction complex	13328	REACTOME	0.00464735	0.0163353
IL2	15918	NETPATH	0.00464735	0.0163353
S33 mutants of beta-catenin aren't phosphorylated	18561	REACTOME	0.00464735	0.0163353
S37 mutants of beta-catenin aren't phosphorylated	19772	REACTOME	0.00464735	0.0163353
S45 mutants of beta-catenin aren't phosphorylated	18114	REACTOME	0.00464735	0.0163353
T41 mutants of beta-catenin aren't phosphorylated	17841	REACTOME	0.00464735	0.0163353
TCF7L2 mutants don't bind CTBP	19152	REACTOME	0.00464735	0.0163353
deletions in the AMER1 gene destabilize the destruction complex	18145	REACTOME	0.00464735	0.0163353
deletions in the AXIN genes in hepatocellular carcinoma result in elevated WNT signaling	19027	REACTOME	0.00464735	0.0163353
misspliced GSK3beta mutants stabilize beta-catenin	18097	REACTOME	0.00464735	0.0163353
phosphorylation site mutants of CTNNB1 are not targeted to the proteasome by the destruction complex	18661	REACTOME	0.00464735	0.0163353
truncated APC mutants destabilize the destruction complex	16689	REACTOME	0.00464735	0.0163353
truncations of AMER1 destabilize the destruction complex	18627	REACTOME	0.00464735	0.0163353
Pathways in cancer	4397	KEGG	0.00474664	0.016585
Autodegradation of Cdh1 by Cdh1:APC/C	12925	REACTOME	0.00421408	0.0166018
Beta1 integrin cell surface interactions	14944	PID NCI	0.00421408	0.0166018
Toll-like receptor signaling pathway	16121	INOH	0.00417893	0.0166873
APC/C-mediated degradation of cell cycle proteins	17012	REACTOME	0.00497287	0.0167763
DNA Replication Pre-Initiation	17908	REACTOME	0.00497287	0.0167763
M/G1 Transition	18934	REACTOME	0.00497287	0.0167763
Regulation of mitotic cell cycle	17133	REACTOME	0.00497287	0.0167763
Death Receptor Signalling	19890	REACTOME	0.00492084	0.0169914
Extrinsic Pathway for Apoptosis	17266	REACTOME	0.00492084	0.0169914
Ceramide signaling pathway	14925	PID NCI	0.00511857	0.0171691
Nfkb activation by nontypeable hemophilus influenzae	4159	PID BIOCARTA	0.00532734	0.0174701
MyD88 cascade initiated on plasma membrane	13043	REACTOME	0.00531526	0.0175284
Toll Like Receptor 10 (TLR10) Cascade	13044	REACTOME	0.00531526	0.0175284
Toll Like Receptor 5 (TLR5) Cascade	13048	REACTOME	0.00531526	0.0175284
RANKL	15925	NETPATH	0.00567505	0.0184047
TRAF6 mediated induction of NFkB and MAP kinases upon TLR7/8 or 9 activation	13040	REACTOME	0.00567505	0.0184047
The information processing pathway at the ifn beta enhancer	3944	PID BIOCARTA	0.00605738	0.0194299
Regulation of mRNA stability by proteins that bind AU-rich elements	19008	REACTOME	0.00605278	0.0195219
Cyclin E associated events during G1/S transition	12965	REACTOME	0.00625426	0.0197379
Hiv-1 defeats host-mediated resistance by cem15	4108	PID BIOCARTA	0.00622557	0.0197536
Ifn gamma signaling pathway	4171	PID BIOCARTA	0.00622557	0.0197536
Amoebiasis	10358	KEGG	0.00685299	0.0215118
Inflammasomes	13061	REACTOME	0.00728947	0.0225206
Regulation of innate immune responses to cytosolic DNA	18110	REACTOME	0.00728947	0.0225206
p75NTR signals via NF-kB	17863	REACTOME	0.00728947	0.0225206
Hedgehog 'off' state	18085	REACTOME	0.00803566	0.024696
Complement and coagulation cascades	456	KEGG	0.00834149	0.0255024
Beta5 beta6 beta7 and beta8 integrin cell surface interactions	15811	PID NCI	0.00868596	0.0262818
STING mediated induction of host immune responses	13011	REACTOME	0.00868596	0.0262818
TRAIL signaling	13411	REACTOME	0.00918093	0.0276369
TNFalpha	15913	NETPATH	0.00971555	0.0290971
beta-catenin independent WNT signaling	17081	REACTOME	0.0112596	0.0333807
Chemokine receptors bind chemokines	13243	REACTOME	0.0112329	0.0334707
TWEAK	15930	NETPATH	0.0118485	0.0349501
Fas signaling pathway (cd95)	4088	PID BIOCARTA	0.0119198	0.0349845
Synthesis of DNA	16950	REACTOME	0.0121789	0.0355671
Host Interactions of HIV factors	19514	REACTOME	0.0125088	0.0363498
Mitochondrial iron-sulfur cluster biogenesis	13595	REACTOME	0.0126371	0.0365417
TRAIL signaling pathway	15206	PID NCI	0.013762	0.0395996
Activation of gene expression by SREBF (SREBP)	13469	REACTOME	0.0143633	0.0407308
Primary immunodeficiency	2815	KEGG	0.0143633	0.0407308
S Phase	17420	REACTOME	0.014343	0.04107
Cholesterol biosynthesis	13471	REACTOME	0.015757	0.0440447
Inactivation of gsk3 by akt causes accumulation of b-catenin in alveolar macrophages	4022	PID BIOCARTA	0.0157379	0.0442017
Intrinsic Pathway for Apoptosis	19328	REACTOME	0.0157379	0.0442017
Cross-presentation of particulate exogenous antigens (phagosomes)	12984	REACTOME	0.0165666	0.0460881
Signaling by Hedgehog	16836	REACTOME	0.0170839	0.0473031
IL5	15921	NETPATH	0.0173257	0.0475243
Non-integrin membrane-ECM interactions	18527	REACTOME	0.0173257	0.0475243
Direct p53 effectors	15209	PID NCI	0.0178243	0.0486645
DNA Replication	16645	REACTOME	0.0181901	0.0494333
