# Supplementary material for: Interferon regulatory factor 7 regulates airway epithelial cell responses to human rhinovirus infection
Source: BMC Genomics. 2016 Jan 25;17:76. doi: 10.1186/s12864-016-2405-z (PMC4727386; doi:10.1186/s12864-016-2405-z)
Supplement: Additional file 3: — This excel file contains the list of differentially expressed genes identified in HRV-induced HBE cells transfected with IRF7-siRNA #1 versus the all-star control siRNA. (XLSX 77 kb) [file 12864_2016_2405_MOESM3_ESM.xlsx]

## Sheet: Sheet1
Additional file 3: HRV-induced gene expression patterns in HBE cells transfected with IRF7-siRNA #1
versus the all-star control siRNA.
ProbeID	GeneID	EntrezID	logFC	AveExpr	t	P.Value	adj.P.Val
3665_at	IRF7	3665	-1.98619	10.9884	-22.5341	3.0146e-09	1.26794e-05
83605_at	CCM2	83605	-0.648951	9.35905	-14.1169	1.84371e-07	0.000265553
9119_at	KRT75	9119	-0.936053	8.50858	-13.6132	2.52547e-07	0.000265553
64127_at	NOD2	64127	-0.628758	6.74768	-12.1706	6.6217e-07	0.000525111
56300_at	IL36G	56300	-0.721138	10.4733	-11.9963	7.49088e-07	0.000525111
716_at	C1S	716	-0.702742	8.20089	-11.7595	8.88085e-07	0.000533612
10613_at	ERLIN1	10613	-0.534557	8.97668	-10.4536	2.40603e-06	0.00113841
55350_at	VNN3	55350	-0.650833	6.27006	-10.4188	2.47425e-06	0.00113841
715_at	C1R	715	-0.673047	8.62268	-10.308	2.70663e-06	0.00113841
64420_at	SUSD1	64420	-0.65535	7.12503	-10.1124	3.17767e-06	0.00121502
154064_at	RAET1L	154064	-0.685184	8.77129	-9.82982	4.02559e-06	0.00135743
2619_at	GAS1	2619	-0.689402	7.48571	-9.7811	4.19556e-06	0.00135743
25805_at	BAMBI	25805	-0.622855	8.93675	-9.02956	8.12509e-06	0.00201812
5520_at	PPP2R2A	5520	-0.452169	10.8431	-8.91384	9.03166e-06	0.00201812
6705_at	SPRR2F	6705	-0.523671	8.10963	-8.83145	9.74471e-06	0.00201812
5784_at	PTPN14	5784	-0.413858	7.28128	-8.78748	1.01504e-05	0.00201812
55008_at	HERC6	55008	-0.455619	10.7169	-8.76782	1.03379e-05	0.00201812
9943_at	OXSR1	9943	-0.416408	9.58352	-8.74542	1.0556e-05	0.00201812
1491_at	CTH	1491	-0.497445	8.82635	-8.59745	1.21308e-05	0.00203457
8073_at	PTP4A2	8073	-0.462513	9.33095	-8.55934	1.2577e-05	0.00203457
286887_at	KRT6C	286887	-0.41845	10.1824	-8.33474	1.56022e-05	0.00240422
10898_at	CPSF4	10898	-0.367992	8.72763	-8.28358	1.6398e-05	0.00240422
200879_at	LIPH	200879	-0.45132	7.05727	-8.14344	1.88152e-05	0.00240422
285386_at	TPRG1	285386	-0.379664	7.34997	-8.09427	1.97539e-05	0.00240422
7818_at	DAP3	7818	-0.396941	9.97925	-8.08726	1.98919e-05	0.00240422
3304_at	HSPA1B	3304	-0.514075	9.76968	-8.087	1.98971e-05	0.00240422
134266_at	GRPEL2	134266	-0.503781	8.60219	-8.08201	1.99959e-05	0.00240422
3624_at	INHBA	3624	-0.410274	7.79253	-8.08147	2.00066e-05	0.00240422
200942_at	KLHDC8B	200942	-0.399896	9.85261	-8.03076	2.10432e-05	0.00245855
26525_at	IL36RN	26525	-0.407574	7.31806	-7.97537	2.22434e-05	0.00252487
374897_at	SBSN	374897	-0.64051	9.46832	-7.93693	2.31204e-05	0.00252487
26022_at	TMEM98	26022	-0.385232	8.66473	-7.89162	2.42029e-05	0.00252487
57115_at	PGLYRP4	57115	-0.403214	7.67943	-7.88676	2.43223e-05	0.00252487
3669_at	ISG20	3669	-0.380984	11.7555	-7.87172	2.4696e-05	0.00252487
84893_at	FBXO18	84893	-0.374709	8.4197	-7.85132	2.52127e-05	0.00252487
9473_at	THEMIS2	9473	-0.479758	8.82249	-7.68991	2.9746e-05	0.0026964
115362_at	GBP5	115362	-0.770111	6.83864	-7.68425	2.99206e-05	0.0026964
389208_at	TMPRSS11F	389208	-0.642276	6.01336	-7.59814	3.27167e-05	0.00283147
3854_at	KRT6B	3854	-0.416948	12.8184	-7.50722	3.59834e-05	0.00302693
6182_at	MRPL12	6182	-0.313132	9.99618	-7.41983	3.94623e-05	0.00315686
5066_at	PAM	5066	-0.349145	10.1043	-7.39898	4.03458e-05	0.00315686
6700_at	SPRR2A	6700	-0.523632	11.6887	-7.36259	4.194e-05	0.00315686
5317_at	PKP1	5317	-0.435435	10.5453	-7.36055	4.20314e-05	0.00315686
6996_at	TDG	6996	-0.347527	8.50708	-7.33842	4.30369e-05	0.00317567
64135_at	IFIH1	64135	-0.329133	10.8263	-7.28616	4.55175e-05	0.00328299
26123_at	TCTN3	26123	-0.339722	8.38652	-7.25145	4.72515e-05	0.00330482
192666_at	KRT24	192666	-0.339835	8.21317	-7.23825	4.79301e-05	0.00330482
51809_at	GALNT7	51809	-0.437531	8.80419	-7.18297	5.08883e-05	0.0033974
284207_at	METRNL	284207	-0.389249	10.5183	-7.14415	5.30851e-05	0.00348869
594839_at	SNORA33	594839	-0.323061	7.859	-7.0319	6.00418e-05	0.00374905
8424_at	BBOX1	8424	-0.64263	6.69936	-7.00253	6.20225e-05	0.00374905
10855_at	HPSE	10855	-0.542111	7.46547	-6.988	6.30286e-05	0.00374905
55603_at	FAM46A	55603	-0.388402	9.71653	-6.98683	6.3111e-05	0.00374905
374928_at	ZNF773	374928	-0.327294	8.21705	-6.98431	6.32876e-05	0.00374905
80765_at	STARD5	80765	-0.38085	9.13011	-6.97172	6.41778e-05	0.00374905
85365_at	ALG2	85365	-0.384663	8.54623	-6.95458	6.54117e-05	0.00376879
121214_at	SDR9C7	121214	-0.581787	5.44539	-6.92893	6.73074e-05	0.00382561
5693_at	PSMB5	5693	-0.325135	11.3968	-6.90983	6.87577e-05	0.00385593
6703_at	SPRR2D	6703	-0.469224	12.1355	-6.88345	7.08172e-05	0.00389305
2247_at	FGF2	2247	-0.497133	6.87462	-6.86625	7.21964e-05	0.00389305
23586_at	DDX58	23586	-0.445813	10.151	-6.85382	7.32121e-05	0.00389785
6690_at	SPINK1	6690	-0.630457	5.58435	-6.83849	7.44852e-05	0.00391606
1906_at	EDN1	1906	-0.637217	8.23443	-6.80385	7.7452e-05	0.00397272
113730_at	KLHDC7B	113730	-0.414191	7.62028	-6.78396	7.92145e-05	0.00401417
57007_at	ACKR3	57007	-0.292076	9.55435	-6.75177	8.21592e-05	0.00411383
23370_at	ARHGEF18	23370	-0.296676	10.407	-6.67392	8.97874e-05	0.00427265
144501_at	KRT80	144501	-0.40812	9.53888	-6.66034	9.1195e-05	0.00427265
6704_at	SPRR2E	6704	-0.936329	9.92968	-6.65959	9.12741e-05	0.00427265
2633_at	GBP1	2633	-0.502745	9.43395	-6.65675	9.15721e-05	0.00427265
91445_at	RNF185	91445	-0.384391	9.51828	-6.64851	9.24421e-05	0.00427265
4615_at	MYD88	4615	-0.428084	10.1064	-6.61654	9.59045e-05	0.00433736
54737_at	MPHOSPH8	54737	-0.308453	8.81164	-6.57175	0.000100995	0.0043884
2132_at	EXT2	2132	-0.341781	9.77153	-6.55947	0.000102441	0.0043884
151887_at	CCDC80	151887	-0.422221	6.83744	-6.54278	0.000104444	0.0043884
54210_at	TREM1	54210	-0.456513	7.08897	-6.54229	0.000104503	0.0043884
440145_at	MZT1	440145	-0.36677	8.24473	-6.5417	0.000104574	0.0043884
5359_at	PLSCR1	5359	-0.286747	11.6936	-6.5346	0.000105441	0.0043884
10874_at	NMU	10874	-0.541972	9.76841	-6.53021	0.000105981	0.0043884
6318_at	SERPINB4	6318	-0.380695	9.53646	-6.52738	0.000106329	0.0043884
8723_at	SNX4	8723	-0.346638	8.74491	-6.52662	0.000106423	0.0043884
253143_at	PRR14L	253143	-0.450103	9.42527	-6.48343	0.000111918	0.00457017
7277_at	TUBA4A	7277	-0.298631	11.9297	-6.42278	0.000120163	0.00480752
5719_at	PSMD13	5719	-0.303388	10.2777	-6.42095	0.000120422	0.00480752
255324_at	EPGN	255324	-0.48456	8.61887	-6.41576	0.000121159	0.00480752
200058_at	FLJ23867	200058	-0.309878	10.3874	-6.38126	0.000126187	0.00494752
1825_at	DSC3	1825	-0.341668	8.62057	-6.37556	0.00012704	0.00494752
57826_at	RAP2C	57826	-0.431289	8.77601	-6.36005	0.000129392	0.00496051
3604_at	TNFRSF9	3604	-0.509466	6.96101	-6.35001	0.000130939	0.00496051
24138_at	IFIT5	24138	-0.294428	9.477	-6.34262	0.000132092	0.00496051
27289_at	RND1	27289	-0.314489	7.54774	-6.33329	0.000133561	0.00497131
2634_at	GBP2	2634	-0.568497	6.28285	-6.29892	0.000139133	0.00513326
64940_at	STAG3L4	64940	-0.417532	6.28805	-6.25164	0.000147215	0.005315
11343_at	MGLL	11343	-0.299626	10.9297	-6.24027	0.000149234	0.00531931
54739_at	XAF1	54739	-0.470301	8.6613	-6.19668	0.000157257	0.00544109
1030_at	CDKN2B	1030	-0.378762	8.12707	-6.19445	0.00015768	0.00544109
5266_at	PI3	5266	-0.5547	12.6199	-6.17831	0.000160779	0.00544109
29094_at	LGALSL	29094	-0.40494	9.39229	-6.17521	0.00016138	0.00544109
93099_at	DMKN	93099	-0.284978	10.0084	-6.17055	0.000162291	0.00544109
6876_at	TAGLN	6876	-0.340742	8.84839	-6.15967	0.000164438	0.00544109
56005_at	C19orf10	56005	-0.288452	11.7014	-6.15869	0.000164633	0.00544109
51131_at	PHF11	51131	-0.309321	9.27389	-6.14479	0.000167425	0.00544109
1604_at	CD55	1604	-0.269165	11.5027	-6.14111	0.000168175	0.00544109
3588_at	IL10RB	3588	-0.294272	9.01515	-6.11554	0.000173472	0.00552744
51806_at	CALML5	51806	-0.520997	7.81732	-6.10615	0.000175462	0.00554881
2012_at	EMP1	2012	-0.257412	10.2323	-6.07705	0.000181791	0.00566379
94240_at	EPSTI1	94240	-0.631639	10.2868	-5.98234	0.000204171	0.00604875
90853_at	SPOCD1	90853	-0.454192	7.65827	-5.98217	0.000204214	0.00604875
56681_at	SAR1A	56681	-0.349812	9.44248	-5.9681	0.000207787	0.00607458
25941_at	TPGS2	25941	-0.290117	9.68253	-5.94897	0.000212756	0.00617138
79852_at	EPHX3	79852	-0.323603	9.26944	-5.9091	0.000223531	0.0063065
51538_at	ZCCHC17	51538	-0.26247	9.66348	-5.864	0.000236437	0.00642518
384_at	ARG2	384	-0.341152	10.3959	-5.86385	0.000236481	0.00642518
51373_at	MRPS17	51373	-0.259266	9.93199	-5.85522	0.000239043	0.00644497
84518_at	CNFN	84518	-0.915879	9.44897	-5.83939	0.000243821	0.00648241
7286_at	TUFT1	7286	-0.382706	7.81587	-5.83878	0.000244007	0.00648241
200315_at	APOBEC3A	200315	-0.671397	7.63902	-5.83535	0.000245055	0.00648241
27122_at	DKK3	27122	-0.310372	9.42113	-5.82002	0.000249806	0.00656679
3613_at	IMPA2	3613	-0.409608	9.43415	-5.76908	0.000266324	0.00685701
23012_at	STK38L	23012	-0.299446	8.3022	-5.76598	0.000267368	0.00685701
10964_at	IFI44L	10964	-0.570287	8.82474	-5.73516	0.000277982	0.00708602
27018_at	NGFRAP1	27018	-0.274606	12.4069	-5.72458	0.000281728	0.0071225
10346_at	TRIM22	10346	-0.296869	10.9849	-5.71687	0.000284494	0.0071225
57126_at	CD177	57126	-0.439396	6.92255	-5.70326	0.000289448	0.00717347
23037_at	PDZD2	23037	-0.281358	6.33181	-5.70192	0.000289941	0.00717347
23351_at	KHNYN	23351	-0.2719	10.1639	-5.69058	0.000294148	0.00721609
26353_at	HSPB8	26353	-0.297509	8.5253	-5.66177	0.000305137	0.00734944
148022_at	TICAM1	148022	-0.255928	8.93453	-5.61792	0.000322725	0.00758313
374378_at	GALNT18	374378	-0.368912	8.63909	-5.60443	0.000328355	0.00759422
51191_at	HERC5	51191	-0.682163	9.74888	-5.60382	0.000328614	0.00759422
79094_at	CHAC1	79094	-0.258601	9.59732	-5.59289	0.000333254	0.00765938
6676_at	SPAG4	6676	-0.313024	6.96176	-5.54214	0.000355767	0.00808842
142678_at	MIB2	142678	-0.32282	8.61733	-5.52906	0.00036183	0.00818203
51056_at	LAP3	51056	-0.339864	8.46577	-5.50622	0.000372693	0.00838261
9741_at	LAPTM4A	9741	-0.276136	11.8766	-5.49029	0.000380474	0.00851208
56648_at	EIF5A2	56648	-0.302944	5.64271	-5.46844	0.000391439	0.00865274
4067_at	LYN	4067	-0.354403	9.52319	-5.46754	0.0003919	0.00865274
3430_at	IFI35	3430	-0.498322	10.5583	-5.46173	0.000394873	0.00865274
3251_at	HPRT1	3251	-0.274157	9.81775	-5.4589	0.000396333	0.00865274
6352_at	CCL5	6352	-0.561688	7.92815	-5.45356	0.000399104	0.00865274
149428_at	BNIPL	149428	-0.263872	7.72981	-5.44561	0.000403263	0.00867941
100820829_at	MYZAP	100820829	-0.259399	8.12475	-5.44333	0.000404461	0.00867941
760_at	CA2	760	-0.416465	10.4227	-5.43716	0.000407733	0.0087052
7424_at	VEGFC	7424	-0.255863	9.90792	-5.41154	0.000421627	0.00891137
54836_at	BSPRY	54836	-0.277012	8.60598	-5.39863	0.000428822	0.00901813
23080_at	AVL9	23080	-0.282499	8.67952	-5.38445	0.000436881	0.0091123
26175_at	TMEM251	26175	-0.263555	9.13038	-5.38314	0.000437633	0.0091123
196394_at	AMN1	196394	-0.268733	7.38716	-5.36222	0.00044984	0.00919539
55802_at	DCP1A	55802	-0.284674	9.65806	-5.36133	0.000450369	0.00919539
768_at	CA9	768	-0.301332	7.0376	-5.34697	0.000458971	0.00928092
64112_at	MOAP1	64112	-0.326632	8.91554	-5.32977	0.00046951	0.00944862
8382_at	NME5	8382	-0.330203	6.24722	-5.32226	0.000474191	0.00949736
85450_at	ITPRIP	85450	-0.224858	8.85393	-5.31333	0.000479826	0.0095331
55227_at	LRRC1	55227	-0.223446	8.91025	-5.31054	0.000481601	0.0095331
1875_at	E2F5	1875	-0.253726	8.50305	-5.29923	0.000488873	0.00956372
9896_at	FIG4	9896	-0.292054	8.46654	-5.2613	0.000514134	0.00992428
7138_at	TNNT1	7138	-0.281857	9.11216	-5.26093	0.000514382	0.00992428
135112_at	NCOA7	135112	-0.451642	9.38743	-5.23774	0.000530528	0.0100542
57153_at	SLC44A2	57153	-0.34484	9.90972	-5.21754	0.000545034	0.0102799
6695_at	SPOCK1	6695	-0.394771	9.10889	-5.20449	0.000554636	0.010368
84419_at	C15orf48	84419	-0.24885	12.6143	-5.19725	0.000560044	0.0104228
55300_at	PI4K2B	55300	-0.356959	8.17735	-5.18955	0.000565856	0.0104615
29925_at	GMPPB	29925	-0.228589	9.57708	-5.18791	0.000567099	0.0104615
23568_at	ARL2BP	23568	-0.241884	10.4812	-5.16968	0.000581147	0.0106738
64108_at	RTP4	64108	-0.405359	8.63777	-5.16252	0.000586775	0.0106913
3598_at	IL13RA2	3598	-0.514505	7.9404	-5.162	0.000587181	0.0106913
8710_at	SERPINB7	8710	-0.253161	10.511	-5.15174	0.000595346	0.0106966
55739_at	CARKD	55739	-0.229795	8.691	-5.14421	0.000601414	0.0106966
4790_at	NFKB1	4790	-0.251592	10.4938	-5.14172	0.000603439	0.0106966
28966_at	SNX24	28966	-0.323738	8.71264	-5.13946	0.000605276	0.0106966
11226_at	GALNT6	11226	-0.264918	6.71992	-5.12713	0.000615431	0.0108306
10263_at	CDK2AP2	10263	-0.258855	10.3046	-5.11981	0.000621544	0.0108926
23266_at	LPHN2	23266	-0.383576	7.96579	-5.10886	0.000630812	0.0109646
10116_at	FEM1B	10116	-0.259767	8.3914	-5.1088	0.000630867	0.0109646
54681_at	P4HTM	54681	-0.33459	8.62519	-5.07631	0.000659261	0.0113642
6575_at	SLC20A2	6575	-0.217276	10.4128	-5.07248	0.000662694	0.0113767
8697_at	CDC23	8697	-0.235941	8.32306	-5.06148	0.000672676	0.0114311
9914_at	ATP2C2	9914	-0.287456	8.86746	-5.05977	0.000674238	0.0114311
158584_at	FAAH2	158584	-0.283409	7.84892	-5.05842	0.000675475	0.0114311
5017_at	OVOL1	5017	-0.268861	8.89352	-5.04143	0.000691283	0.0115838
154_at	ADRB2	154	-0.267827	11.4447	-5.03342	0.000698866	0.0116644
23164_at	MPRIP	23164	-0.253426	11.3168	-5.02286	0.000709008	0.0117869
684_at	BST2	684	-0.454211	11.0103	-4.97482	0.000757183	0.0124403
90637_at	ZFAND2A	90637	-0.230529	9.50996	-4.9646	0.000767881	0.0125622
7051_at	TGM1	7051	-0.317722	12.1857	-4.96205	0.000770575	0.0125622
654790_at	PCP4L1	654790	-0.31545	6.36559	-4.94679	0.000786918	0.0126811
10227_at	MFSD10	10227	-0.264178	9.85402	-4.9415	0.000792664	0.012725
143662_at	MUC15	143662	-0.428371	8.59174	-4.92843	0.000807072	0.012907
144568_at	A2ML1	144568	-0.307835	8.39746	-4.92452	0.000811428	0.0129203
1545_at	CYP1B1	1545	-0.325898	8.25045	-4.90318	0.000835691	0.0130902
467_at	ATF3	467	-0.38304	8.09465	-4.90188	0.000837202	0.0130902
10962_at	MLLT11	10962	-0.233075	8.8592	-4.88988	0.000851205	0.0131624
11277_at	TREX1	11277	-0.37265	10.0484	-4.87555	0.000868276	0.0132843
89886_at	SLAMF9	89886	-0.275487	7.58227	-4.8739	0.000870262	0.0132843
54933_at	RHBDL2	54933	-0.231707	8.80057	-4.87269	0.000871721	0.0132843
387758_at	FIBIN	387758	-0.295075	6.24169	-4.84226	0.000909356	0.0136835
929_at	CD14	929	-0.246119	7.13813	-4.83967	0.000912638	0.0136835
4712_at	NDUFB6	4712	-0.241534	10.3603	-4.83845	0.000914188	0.0136835
7846_at	TUBA1A	7846	-0.26643	7.34959	-4.83064	0.000924182	0.0137352
10402_at	ST3GAL6	10402	-0.308997	6.49182	-4.81367	0.000946311	0.0139656
5275_at	SERPINB13	5275	-0.252252	9.80507	-4.80841	0.000953283	0.0140193
4939_at	OAS2	4939	-0.413282	9.60176	-4.80136	0.000962713	0.0140421
22861_at	NLRP1	22861	-0.211193	8.90367	-4.79891	0.000966014	0.0140421
81894_at	SLC25A28	81894	-0.242201	9.96209	-4.79814	0.000967054	0.0140421
9221_at	NOLC1	9221	-0.240343	9.09119	-4.7973	0.000968193	0.0140421
29841_at	GRHL1	29841	-0.3252	9.89899	-4.79214	0.000975197	0.0140808
219541_at	MED19	219541	-0.213564	9.04558	-4.79042	0.000977557	0.0140808
6773_at	STAT2	6773	-0.234652	8.574	-4.77897	0.000993338	0.0142108
5547_at	PRCP	5547	-0.243509	9.76159	-4.77263	0.0010022	0.0142773
643008_at	SMIM5	643008	-0.258638	9.08586	-4.7708	0.00100477	0.0142773
7128_at	TNFAIP3	7128	-0.305749	9.60101	-4.76478	0.0010133	0.0143499
84239_at	ATP13A4	84239	-0.395813	6.95684	-4.75342	0.00102958	0.0145316
1672_at	DEFB1	1672	-0.296712	8.44065	-4.74791	0.00103758	0.0145955
1890_at	TYMP	1890	-0.378005	10.9177	-4.73839	0.00105155	0.014689
56901_at	NDUFA4L2	56901	-0.282946	9.22825	-4.73836	0.00105159	0.014689
55076_at	TMEM45A	55076	-0.327011	7.20436	-4.73626	0.00105471	0.014689
148523_at	CIART	148523	-0.205662	9.68905	-4.71756	0.00108284	0.0150312
3627_at	CXCL10	3627	-0.904578	10.9046	-4.6959	0.00111644	0.0153767
204219_at	CERS3	204219	-0.352193	7.68252	-4.6928	0.00112134	0.0153767
56169_at	GSDMC	56169	-0.281236	8.40014	-4.69216	0.00112236	0.0153767
16_at	AARS	16	-0.207169	11.2818	-4.6857	0.00113265	0.0154673
23082_at	PPRC1	23082	-0.256485	7.81282	-4.67728	0.00114621	0.0155842
57117_at	INTS12	57117	-0.224321	9.93354	-4.67268	0.00115371	0.0156028
27074_at	LAMP3	27074	-0.23011	9.42986	-4.66285	0.00116988	0.0157709
59272_at	ACE2	59272	-0.335403	7.14304	-4.64185	0.00120526	0.016062
3861_at	KRT14	3861	-0.227476	13.5724	-4.64074	0.00120716	0.016062
64785_at	GINS3	64785	-0.286059	6.33406	-4.63876	0.00121057	0.016062
375757_at	SWI5	375757	-0.285407	9.0648	-4.63274	0.00122097	0.016149
2180_at	ACSL1	2180	-0.238308	9.50071	-4.63037	0.00122509	0.0161528
7100_at	TLR5	7100	-0.397643	7.25802	-4.61723	0.00124821	0.0163934
79132_at	DHX58	79132	-0.270694	8.51756	-4.61558	0.00125114	0.0163934
7403_at	KDM6A	7403	-0.251806	7.60866	-4.60898	0.00126295	0.0164674
55638_at	SYBU	55638	-0.217884	9.19954	-4.60095	0.00127751	0.0165839
4940_at	OAS3	4940	-0.341161	9.24848	-4.59	0.00129761	0.0167931
3486_at	IGFBP3	3486	-0.390701	8.61358	-4.58243	0.00131173	0.0169237
10981_at	RAB32	10981	-0.246088	11.2023	-4.57949	0.00131724	0.0169429
318_at	NUDT2	318	-0.271429	7.32214	-4.57265	0.0013302	0.0169539
80740_at	LY6G6C	80740	-0.362038	7.37901	-4.56877	0.00133761	0.0169539
129607_at	CMPK2	129607	-0.483377	8.9401	-4.56843	0.00133826	0.0169539
9619_at	ABCG1	9619	-0.270546	8.72007	-4.56338	0.00134796	0.0170256
2877_at	GPX2	2877	-0.280349	8.50801	-4.54888	0.00137625	0.0172792
3433_at	IFIT2	3433	-0.873236	11.6371	-4.53834	0.00139722	0.0174902
9881_at	TRANK1	9881	-0.358862	8.69777	-4.51492	0.00144504	0.0178235
29916_at	SNX11	29916	-0.191971	8.97483	-4.49693	0.00148298	0.0181192
85028_at	SNHG12	85028	-0.196873	10.5454	-4.49678	0.00148328	0.0181192
128272_at	ARHGEF19	128272	-0.216023	8.19712	-4.4954	0.00148624	0.0181192
8942_at	KYNU	8942	-0.235649	10.6503	-4.48478	0.00150919	0.0182238
242_at	ALOX12B	242	-0.387275	6.28697	-4.4844	0.00151	0.0182238
29982_at	NRBF2	29982	-0.238187	10.0319	-4.48149	0.00151636	0.0182238
6890_at	TAP1	6890	-0.284153	10.7857	-4.48143	0.00151649	0.0182238
51296_at	SLC15A3	51296	-0.465853	8.19747	-4.47426	0.00153228	0.0183612
3656_at	IRAK2	3656	-0.390563	7.96863	-4.4662	0.00155023	0.018471
100137047_at	JMJD7	100137047	-0.291423	8.86031	-4.46007	0.00156404	0.018583
91351_at	DDX60L	91351	-0.24074	10.6333	-4.44671	0.00159457	0.0188393
6446_at	SGK1	6446	-0.240147	10.0771	-4.42283	0.00165078	0.0193403
54625_at	PARP14	54625	-0.233915	9.20951	-4.41701	0.00166478	0.0194501
306_at	ANXA3	306	-0.258425	10.9845	-4.41266	0.00167535	0.0195195
132321_at	C4orf33	132321	-0.236402	8.39358	-4.40473	0.00169477	0.0196911
10475_at	TRIM38	10475	-0.296916	9.26254	-4.39344	0.00172285	0.019933
4084_at	MXD1	4084	-0.271746	9.77677	-4.39256	0.00172506	0.019933
83666_at	PARP9	83666	-0.236612	9.47176	-4.36525	0.00179516	0.0205734
29095_at	ORMDL2	29095	-0.212702	8.93435	-4.35241	0.00182916	0.0209062
8395_at	PIP5K1B	8395	-0.257883	6.8444	-4.3439	0.00185206	0.0210537
151636_at	DTX3L	151636	-0.203228	9.53868	-4.34389	0.00185208	0.0210537
55707_at	NECAP2	55707	-0.21368	9.56791	-4.33302	0.0018818	0.0212765
87178_at	PNPT1	87178	-0.247722	9.74112	-4.32826	0.00189498	0.0213681
9412_at	MED21	9412	-0.210158	8.74687	-4.32205	0.0019123	0.0215038
84649_at	DGAT2	84649	-0.239281	7.61182	-4.32029	0.00191724	0.0215038
4318_at	MMP9	4318	-0.359218	7.42148	-4.3111	0.0019433	0.0216783
27179_at	IL36A	27179	-0.354084	5.87485	-4.30987	0.0019468	0.0216783
55616_at	ASAP3	55616	-0.30642	7.05162	-4.30897	0.00194936	0.0216783
79153_at	GDPD3	79153	-0.25855	9.4042	-4.30579	0.00195849	0.0216783
10049_at	DNAJB6	10049	-0.208433	8.8865	-4.29992	0.00197545	0.0218077
9587_at	MAD2L1BP	9587	-0.210919	10.2092	-4.29023	0.00200382	0.022063
79993_at	ELOVL7	79993	-0.246307	8.38165	-4.28638	0.0020152	0.0221304
4599_at	MX1	4599	-0.372216	12.2965	-4.28295	0.00202539	0.0221844
81578_at	COL21A1	81578	-0.247994	5.84168	-4.26873	0.00206826	0.0225951
8450_at	CUL4B	8450	-0.240532	8.72854	-4.26454	0.0020811	0.0226765
200810_at	ALG1L	200810	-0.595803	4.16307	-4.25692	0.00210461	0.0227801
114049_at	WBSCR22	114049	-0.189602	10.6396	-4.24092	0.00215495	0.0229661
25907_at	TMEM158	25907	-0.184511	7.07524	-4.24043	0.0021565	0.0229661
6523_at	SLC5A1	6523	-0.311829	5.75534	-4.24033	0.00215683	0.0229661
5860_at	QDPR	5860	-0.211504	9.33051	-4.21721	0.00223191	0.0237056
57530_at	CGN	57530	-0.272623	7.68066	-4.21203	0.00224912	0.0238282
50854_at	C6orf48	50854	-0.213464	12.6291	-4.20677	0.00226673	0.023888
3569_at	IL6	3569	-0.566735	5.75331	-4.20665	0.00226712	0.023888
79689_at	STEAP4	79689	-0.279262	8.43994	-4.19081	0.00232103	0.0243
5883_at	RAD9A	5883	-0.224473	8.44066	-4.19037	0.00232254	0.0243
6536_at	SLC6A9	6536	-0.255215	8.20937	-4.18433	0.0023435	0.0244357
4938_at	OAS1	4938	-0.338495	10.9481	-4.18146	0.00235353	0.0244357
7050_at	TGIF1	7050	-0.178105	10.1921	-4.17886	0.00236264	0.0244357
115811_at	IQCD	115811	-0.271352	7.44406	-4.1705	0.0023922	0.0246004
6785_at	ELOVL4	6785	-0.214074	7.63652	-4.16702	0.00240463	0.0246279
54865_at	GPATCH4	54865	-0.235003	7.61445	-4.16647	0.00240658	0.0246279
8459_at	TPST2	8459	-0.236071	8.91311	-4.15754	0.00243882	0.0248585
9246_at	UBE2L6	9246	-0.207343	11.6815	-4.15696	0.00244093	0.0248585
79736_at	TEFM	79736	-0.280727	8.08078	-4.15374	0.00245266	0.0249176
56892_at	C8orf4	56892	-0.476489	5.02838	-4.15166	0.00246026	0.0249346
7280_at	TUBB2A	7280	-0.223981	11.1259	-4.1327	0.00253085	0.0254509
2114_at	ETS2	2114	-0.194969	11.2679	-4.13194	0.00253377	0.0254509
23643_at	LY96	23643	-0.226767	7.20777	-4.12879	0.0025457	0.0254509
161835_at	FSIP1	161835	-0.309136	6.9571	-4.12673	0.00255356	0.0254509
130576_at	LYPD6B	130576	-0.279043	8.11333	-4.11772	0.00258817	0.0257348
6184_at	RPN1	6184	-0.208509	10.8955	-4.11301	0.00260649	0.0258149
1827_at	RCAN1	1827	-0.2241	9.19026	-4.10903	0.00262203	0.0258879
5831_at	PYCR1	5831	-0.180301	9.16573	-4.10438	0.00264036	0.0260024
55601_at	DDX60	55601	-0.229799	12.0832	-4.10296	0.00264599	0.0260024
2709_at	GJB5	2709	-0.193062	10.1676	-4.09974	0.00265879	0.0260127
57674_at	RNF213	57674	-0.258083	7.20669	-4.08536	0.0027167	0.0265115
3475_at	IFRD1	3475	-0.233984	10.9459	-4.07245	0.00276986	0.0269054
10512_at	SEMA3C	10512	-0.215428	8.76862	-4.06974	0.00278118	0.0269531
677800_at	SNORA12	677800	-0.231045	6.51675	-4.05866	0.0028279	0.0272177
9935_at	MAFB	9935	-0.304789	7.03261	-4.05696	0.00283513	0.027225
115817_at	DHRS1	115817	-0.173207	11.4262	-4.05468	0.00284487	0.0272563
81037_at	CLPTM1L	81037	-0.185953	11.0799	-4.05067	0.00286206	0.0273587
163351_at	GBP6	163351	-0.218763	9.20318	-4.04723	0.00287693	0.0274385
57549_at	IGSF9	57549	-0.245342	8.43565	-4.0341	0.00293439	0.0279232
6672_at	SP100	6672	-0.20917	8.43712	-4.02862	0.00295873	0.0280912
8638_at	OASL	8638	-0.536049	12.3092	-4.01931	0.00300057	0.0281705
25932_at	CLIC4	25932	-0.183652	9.98663	-4.0137	0.00302612	0.0283471
2537_at	IFI6	2537	-0.377808	12.2655	-3.9939	0.00311806	0.0290788
10362_at	HMG20B	10362	-0.205588	8.97907	-3.9924	0.0031251	0.02908
27242_at	TNFRSF21	27242	-0.194416	10.6496	-3.98804	0.0031458	0.029208
374918_at	IGFL1	374918	-0.209111	6.05034	-3.98283	0.00317071	0.029335
5796_at	PTPRK	5796	-0.205184	10.1259	-3.98227	0.00317343	0.029335
6820_at	SULT2B1	6820	-0.269349	9.49067	-3.97865	0.00319088	0.0294054
94122_at	SYTL5	94122	-0.248932	7.06583	-3.97779	0.00319502	0.0294054
51458_at	RHCG	51458	-0.303929	11.4204	-3.97155	0.00322538	0.0295006
6278_at	S100A7	6278	-0.339763	8.73086	-3.97134	0.00322641	0.0295006
23624_at	CBLC	23624	-0.257345	9.50091	-3.96481	0.00325849	0.0297293
116224_at	FAM122A	116224	-0.193156	7.79494	-3.96283	0.00326831	0.0297544
92359_at	CRB3	92359	-0.187563	9.33205	-3.9505	0.00333003	0.0301856
55122_at	AKIRIN2	55122	-0.187577	10.1989	-3.94555	0.0033552	0.0303454
2534_at	FYN	2534	-0.195487	8.73363	-3.9442	0.00336209	0.0303454
5564_at	PRKAB1	5564	-0.219389	7.85986	-3.9335	0.00341723	0.0307112
80315_at	CPEB4	80315	-0.258325	7.8866	-3.93031	0.00343386	0.0307294
145226_at	RDH12	145226	-0.490756	8.3222	-3.92823	0.00344472	0.0307586
51513_at	ETV7	51513	-0.286931	7.68721	-3.92689	0.00345175	0.0307586
6772_at	STAT1	6772	-0.221515	11.0907	-3.92373	0.00346843	0.030797
3434_at	IFIT1	3434	-0.464647	13.0287	-3.9233	0.0034707	0.030797
3419_at	IDH3A	3419	-0.20759	9.29439	-3.91416	0.00351935	0.0310939
4783_at	NFIL3	4783	-0.311721	9.83723	-3.91285	0.00352634	0.0310939
26277_at	TINF2	26277	-0.173435	10.4825	-3.90511	0.00356823	0.0313844
1743_at	DLST	1743	-0.355257	7.40806	-3.90401	0.00357421	0.0313844
834_at	CASP1	834	-0.219682	9.15379	-3.9008	0.00359174	0.0314667
112752_at	IFT43	112752	-0.167502	10.3896	-3.89904	0.00360139	0.0314667
54433_at	GAR1	54433	-0.180812	8.98401	-3.8982	0.00360603	0.0314667
6659_at	SOX4	6659	-0.177267	10.4723	-3.89408	0.00362875	0.0315501
7126_at	TNFAIP1	7126	-0.192746	9.38529	-3.89289	0.00363534	0.0315501
1317_at	SLC31A1	1317	-0.231475	8.91948	-3.88942	0.00365469	0.0316288
9425_at	CDYL	9425	-0.229911	10.0669	-3.88415	0.00368422	0.0317357
50604_at	IL20	50604	-0.282361	5.52984	-3.88318	0.00368967	0.0317357
58515_at	SELK	58515	-0.173822	10.8515	-3.87893	0.00371371	0.0317702
79755_at	ZNF750	79755	-0.184634	10.0663	-3.87586	0.00373116	0.0318322
2237_at	FEN1	2237	-0.228324	7.27784	-3.86683	0.00378305	0.0320911
147968_at	CAPN12	147968	-0.289806	6.88378	-3.85578	0.00384757	0.0324958
55033_at	FKBP14	55033	-0.206411	7.5417	-3.85076	0.00387728	0.032681
6566_at	SLC16A1	6566	-0.198775	9.65492	-3.8423	0.00392793	0.0330417
83886_at	PRSS27	83886	-0.204386	8.3924	-3.83815	0.00395298	0.03312
201895_at	SMIM14	201895	-0.204919	10.112	-3.82597	0.00402757	0.0335444
9111_at	NMI	9111	-0.264851	8.8666	-3.8166	0.00408596	0.0339635
64761_at	PARP12	64761	-0.233144	10.0904	-3.78813	0.00426888	0.0352324
10466_at	COG5	10466	-0.18639	9.46591	-3.78764	0.00427212	0.0352324
124936_at	CYB5D2	124936	-0.204052	7.88312	-3.77927	0.00432758	0.0353783
64601_at	VPS16	64601	-0.198103	9.02072	-3.77922	0.00432795	0.0353783
10286_at	BCAS2	10286	-0.220238	8.94781	-3.77914	0.00432847	0.0353783
112950_at	MED8	112950	-0.180662	9.38903	-3.77863	0.00433186	0.0353783
2737_at	GLI3	2737	-0.231117	8.35097	-3.77688	0.00434357	0.0354052
2697_at	GJA1	2697	-0.272362	8.0418	-3.77324	0.00436804	0.0355357
9830_at	TRIM14	9830	-0.282792	7.92652	-3.76982	0.00439112	0.0356545
7444_at	VRK2	7444	-0.297874	10.041	-3.76802	0.00440333	0.0356848
2766_at	GMPR	2766	-0.576087	6.41574	-3.75785	0.004473	0.0361797
10456_at	HAX1	10456	-0.228754	11.3052	-3.75639	0.00448312	0.0361919
6782_at	HSPA13	6782	-0.243505	8.97609	-3.75392	0.00450023	0.0362432
10567_at	RABAC1	10567	-0.1949	11.4632	-3.75072	0.00452256	0.0362606
58495_at	OVOL2	58495	-0.226395	8.3985	-3.74858	0.0045375	0.0362828
154091_at	SLC2A12	154091	-0.291924	6.46676	-3.74528	0.00456075	0.036369
29926_at	GMPPA	29926	-0.184188	9.18326	-3.74459	0.00456558	0.036369
990_at	CDC6	990	-0.378472	8.02532	-3.73925	0.00460342	0.0366011
51696_at	HECA	51696	-0.207994	10.0438	-3.71876	0.00475178	0.0375228
4688_at	NCF2	4688	-0.270183	9.8076	-3.71632	0.00476981	0.0375228
51279_at	C1RL	51279	-0.251096	8.57242	-3.71615	0.00477108	0.0375228
55651_at	NHP2	55651	-0.159219	11.7827	-3.71591	0.00477287	0.0375228
1040_at	CDS1	1040	-0.207978	10.2885	-3.70471	0.00485642	0.0380375
1562_at	CYP2C18	1562	-0.511823	7.92603	-3.70182	0.00487828	0.0381376
119548_at	PNLIPRP3	119548	-0.244228	9.79836	-3.69699	0.00491498	0.0383384
54206_at	ERRFI1	54206	-0.207239	11.9639	-3.68999	0.00496865	0.0385574
158219_at	TTC39B	158219	-0.267089	7.6607	-3.67103	0.00511727	0.0394199
29946_at	SERTAD3	29946	-0.221354	9.11205	-3.66798	0.00514163	0.0395351
3429_at	IFI27	3429	-0.297505	13.4598	-3.66098	0.00519794	0.0395705
84941_at	HSH2D	84941	-0.388532	7.34237	-3.66062	0.00520084	0.0395705
8767_at	RIPK2	8767	-0.239294	8.19703	-3.66018	0.00520436	0.0395705
9997_at	SCO2	9997	-0.182261	10.9023	-3.65807	0.0052215	0.0395705
55057_at	AIM1L	55057	-0.245833	9.33652	-3.65196	0.00527142	0.0397985
79744_at	ZNF419	79744	-0.172476	7.9671	-3.65024	0.00528556	0.0397985
10397_at	NDRG1	10397	-0.218851	10.8255	-3.64977	0.00528944	0.0397985
79730_at	NSUN7	79730	-0.184583	7.5789	-3.64823	0.00530217	0.0398231
55902_at	ACSS2	55902	-0.158526	8.44469	-3.64526	0.00532674	0.0399363
3839_at	KPNA3	3839	-0.182881	9.06184	-3.63874	0.00538123	0.040273
55199_at	FAM86C1	55199	-0.275141	5.70142	-3.63367	0.00542387	0.0405158
25914_at	RTTN	25914	-0.226181	10.0103	-3.6326	0.00543294	0.0405158
3133_at	HLA-E	3133	-0.190958	11.6644	-3.62997	0.00545535	0.0405371
28231_at	SLCO4A1	28231	-0.166002	8.25264	-3.62887	0.0054647	0.0405371
837_at	CASP4	837	-0.201409	10.2232	-3.62448	0.00550225	0.0406722
85441_at	HELZ2	85441	-0.260024	8.15862	-3.62329	0.00551248	0.0406763
51083_at	GAL	51083	-0.210787	7.78512	-3.60985	0.00562946	0.0412573
27076_at	LYPD3	27076	-0.216955	12.3298	-3.60974	0.00563046	0.0412573
5289_at	PIK3C3	5289	-0.193659	9.63908	-3.60202	0.00569875	0.0416127
57606_at	SLAIN2	57606	-0.18169	8.97356	-3.59621	0.00575079	0.04192
131601_at	TPRA1	131601	-0.228697	8.55863	-3.58847	0.00582088	0.0423575
221756_at	SERPINB9P1	221756	-0.181322	7.1623	-3.58363	0.00586522	0.0426064
1318_at	SLC31A2	1318	-0.189148	10.0253	-3.57848	0.00591266	0.0428637
3985_at	LIMK2	3985	-0.162129	9.43583	-3.57758	0.00592102	0.0428637
65244_at	SPATS2	65244	-0.19295	8.24124	-3.57486	0.00594636	0.0429731
9447_at	AIM2	9447	-0.22848	5.54021	-3.56956	0.00599592	0.0432523
10241_at	CALCOCO2	10241	-0.196982	10.0218	-3.56835	0.0060073	0.0432523
5708_at	PSMD2	5708	-0.155113	11.7245	-3.56542	0.00603502	0.0432777
22872_at	SEC31A	22872	-0.202719	9.19638	-3.554	0.00614411	0.0438746
55072_at	RNF31	55072	-0.175101	8.75676	-3.54415	0.00623989	0.0444078
22978_at	NT5C2	22978	-0.171003	9.67252	-3.53267	0.00635351	0.04514
1116_at	CHI3L1	1116	-0.391472	6.1063	-3.53071	0.00637306	0.0451871
8535_at	CBX4	8535	-0.219453	8.90765	-3.52774	0.0064029	0.0451871
6478_at	SIAH2	6478	-0.157821	9.66594	-3.52772	0.00640311	0.0451871
64834_at	ELOVL1	64834	-0.165315	11.1335	-3.52283	0.00645256	0.0454598
221393_at	GPR115	221393	-0.171525	9.00131	-3.52152	0.00646593	0.0454777
51602_at	NOP58	51602	-0.165484	9.35847	-3.51958	0.00648567	0.0455405
30011_at	SH3KBP1	30011	-0.29192	7.63786	-3.51162	0.00656748	0.046038
10469_at	TIMM44	10469	-0.161916	8.99935	-3.50432	0.00664335	0.0464924
80256_at	FAM214B	80256	-0.162389	9.35765	-3.50162	0.00667176	0.0465841
91543_at	RSAD2	91543	-0.653301	11.5142	-3.49992	0.00668963	0.0465841
56267_at	CCBL2	56267	-0.157753	9.89397	-3.49924	0.00669678	0.0465841
64343_at	AZI2	64343	-0.209787	9.06032	-3.49801	0.00670979	0.0465841
80198_at	MUS81	80198	-0.182761	9.10348	-3.49782	0.00671184	0.0465841
8544_at	PIR	8544	-0.247642	9.42859	-3.49346	0.00675812	0.0468281
146439_at	CCDC64B	146439	-0.204888	9.05735	-3.48839	0.00681233	0.0470931
26589_at	MRPL46	26589	-0.160965	9.27761	-3.48779	0.00681875	0.0470931
148808_at	MFSD4	148808	-0.165759	6.30261	-3.48418	0.00685772	0.0472846
66004_at	LYNX1	66004	-0.218881	8.52988	-3.47412	0.00696751	0.0479629
5743_at	PTGS2	5743	-0.298341	9.35297	-3.46977	0.00701553	0.0482145
85457_at	CIPC	85457	-0.300309	7.14244	-3.45826	0.00714433	0.048843
116071_at	BATF2	116071	-0.457132	6.2179	-3.45512	0.00717985	0.0488648
8614_at	STC2	8614	-0.202381	9.60583	-3.44971	0.0072415	0.0491254
339175_at	METTL2A	339175	-0.1649	8.4864	-3.44826	0.0072582	0.0491594
171177_at	RHOV	171177	-0.171251	10.1393	-3.44577	0.00728686	0.0492742
116461_at	TSEN15	116461	-0.217114	8.88645	-3.44216	0.00732858	0.0493587
1363_at	CPE	1363	-0.203516	8.28956	-3.44164	0.00733457	0.0493587
79603_at	CERS4	79603	-0.196999	7.26648	-3.43411	0.00742263	0.049792
4643_at	MYO1E	4643	-0.173268	8.9402	-3.43255	0.00744096	0.0498355
360_at	AQP3	360	0.178932	12.9585	3.43619	0.00739812	0.0497068
28962_at	OSTM1	28962	0.197947	8.95138	3.44432	0.00730363	0.0493083
139201_at	MAP2K4P1	139201	0.26034	8.46268	3.45399	0.00719268	0.0488731
64981_at	MRPL34	64981	0.189058	10.6259	3.45529	0.00717798	0.0488648
29956_at	CERS2	29956	0.157359	10.0911	3.45745	0.00715342	0.048843
2764_at	GMFB	2764	0.224998	8.745	3.45977	0.00712731	0.0488233
10009_at	ZBTB33	10009	0.184929	7.75768	3.46644	0.00705256	0.04839
25814_at	ATXN10	25814	0.175988	10.0594	3.52851	0.00639523	0.0451871
57493_at	HEG1	57493	0.197588	8.40072	3.54975	0.00618522	0.0440933
9173_at	IL1RL1	9173	0.291216	7.35582	3.56381	0.00605023	0.0432777
1428_at	CRYM	1428	0.373722	8.00217	3.56451	0.00604361	0.0432777
54069_at	MIS18A	54069	0.256614	7.74872	3.56745	0.00601583	0.0432523
65989_at	DLK2	65989	0.302859	7.18937	3.60777	0.00564777	0.0413122
4016_at	LOXL1	4016	0.234027	7.77902	3.6098	0.00562991	0.0412573
4833_at	NME4	4833	0.166847	10.2689	3.61044	0.0056243	0.0412573
54841_at	BIVM	54841	0.219923	6.99815	3.62748	0.00547656	0.0405536
7351_at	UCP2	7351	0.180683	7.41492	3.63025	0.00545289	0.0405371
56990_at	CDC42SE2	56990	0.16397	9.09702	3.65163	0.00527416	0.0397985
9232_at	PTTG1	9232	0.208495	10.516	3.65851	0.00521794	0.0395705
1643_at	DDB2	1643	0.253917	9.33968	3.66077	0.00519964	0.0395705
3949_at	LDLR	3949	0.205796	10.5388	3.66085	0.00519899	0.0395705
34_at	ACADM	34	0.233325	7.27979	3.66604	0.00515718	0.0395705
11041_at	B3GNT1	11041	0.199712	7.33981	3.67481	0.00508731	0.0392609
440957_at	SMIM4	440957	0.169816	9.16988	3.67884	0.00505553	0.0390874
9540_at	TP53I3	9540	0.167642	9.73063	3.68389	0.00501597	0.038853
1263_at	PLK3	1263	0.167299	9.10436	3.69485	0.00493131	0.0383384
7390_at	UROS	7390	0.214136	9.38008	3.69525	0.00492827	0.0383384
201161_at	CENPV	201161	0.318314	6.15136	3.70702	0.0048391	0.0379725
7520_at	XRCC5	7520	0.18426	10.35	3.72594	0.00469929	0.0372226
56994_at	CHPT1	56994	0.159673	6.3098	3.72741	0.00468855	0.0372076
2706_at	GJB2	2706	0.181363	12.1243	3.75021	0.0045261	0.0362606
1174_at	AP1S1	1174	0.317546	8.96344	3.75299	0.00450671	0.0362432
59084_at	ENPP5	59084	0.261064	4.64697	3.7825	0.0043061	0.0353783
221491_at	C6orf1	221491	0.219493	8.32509	3.80229	0.00417684	0.0345823
266812_at	NAP1L5	266812	0.232759	5.06733	3.81485	0.00409698	0.0339879
8000_at	PSCA	8000	0.295783	10.9429	3.82641	0.00402484	0.0335444
123920_at	CMTM3	123920	0.284955	7.3231	3.83674	0.00396155	0.0331258
284018_at	C17orf58	284018	0.16418	8.00672	3.83844	0.00395122	0.03312
80723_at	SLC35G2	80723	0.197825	7.7102	3.86528	0.00379203	0.0320911
55152_at	DALRD3	55152	0.178834	9.23704	3.86594	0.00378823	0.0320911
114757_at	CYGB	114757	0.2161	8.44497	3.86689	0.00378269	0.0320911
2593_at	GAMT	2593	0.195167	9.21965	3.87847	0.00371634	0.0317702
9452_at	ITM2A	9452	0.251178	7.70272	3.88127	0.00370046	0.0317636
2517_at	FUCA1	2517	0.206759	9.57414	3.88408	0.00368458	0.0317357
790_at	CAD	790	0.193494	8.70483	3.8924	0.00363809	0.0315501
1824_at	DSC2	1824	0.27354	9.20362	3.91937	0.00349149	0.0309162
163183_at	SYNE4	163183	0.186142	9.02367	3.93062	0.00343222	0.0307294
79746_at	ECHDC3	79746	0.284142	8.06303	3.93487	0.00341009	0.0307112
146223_at	CMTM4	146223	0.244739	7.95551	3.9612	0.0032764	0.0297635
441869_at	ANKRD65	441869	0.203071	7.81558	3.97415	0.00321267	0.0295006
100_at	ADA	100	0.211208	8.80183	4.00852	0.00304987	0.0285061
1958_at	EGR1	1958	0.336553	8.36847	4.02147	0.00299084	0.028142
83959_at	SLC4A11	83959	0.187232	8.97487	4.02295	0.00298414	0.0281419
9804_at	TOMM20	9804	0.174371	10.4502	4.02434	0.00297788	0.0281419
5901_at	RAN	5901	0.212088	11.4367	4.02506	0.00297466	0.0281419
51616_at	TAF9B	51616	0.204599	6.82225	4.06159	0.00281543	0.0271598
1028_at	CDKN1C	1028	0.305931	9.05667	4.06747	0.00279068	0.026983
3778_at	KCNMA1	3778	0.198767	7.17568	4.07866	0.00274416	0.0267174
10360_at	NPM3	10360	0.235937	10.4865	4.09958	0.0026594	0.0260127
58528_at	RRAGD	58528	0.204217	7.15362	4.11249	0.00260849	0.0258149
137392_at	FAM92A1	137392	0.257835	6.92561	4.12823	0.00254783	0.0254509
80206_at	FHOD3	80206	0.246651	8.36658	4.1288	0.00254566	0.0254509
84343_at	HPS3	84343	0.2887	7.67619	4.13691	0.00251501	0.0254282
1487_at	CTBP1	1487	0.221145	10.236	4.17195	0.00238702	0.0246004
64097_at	EPB41L4A	64097	0.277503	8.81296	4.17831	0.00236456	0.0244357
5003_at	SLC22A18AS	5003	0.258206	8.57276	4.18261	0.00234948	0.0244357
163732_at	CITED4	163732	0.257295	10.6036	4.20526	0.0022718	0.023888
6146_at	RPL22	6146	0.214929	11.5155	4.24302	0.00214827	0.0229661
794_at	CALB2	794	0.235618	7.50633	4.24363	0.00214635	0.0229661
9123_at	SLC16A3	9123	0.213973	11.4736	4.25446	0.00211228	0.0227801
10550_at	ARL6IP5	10550	0.195732	10.4463	4.25528	0.00210973	0.0227801
57636_at	ARHGAP23	57636	0.225641	9.4901	4.25638	0.00210629	0.0227801
81603_at	TRIM8	81603	0.228979	8.99382	4.30577	0.00195857	0.0216783
7869_at	SEMA3B	7869	0.381129	7.31561	4.34038	0.00186162	0.0211051
2297_at	FOXD1	2297	0.326554	8.81427	4.36587	0.00179354	0.0205734
4323_at	MMP14	4323	0.253476	9.79046	4.38121	0.00175384	0.02021
163_at	AP2B1	163	0.265878	9.51138	4.42538	0.00164467	0.0193225
7267_at	TTC3	7267	0.345134	7.85514	4.43753	0.00161595	0.0190383
9200_at	PTPLA	9200	0.250514	9.13171	4.45069	0.00158542	0.0187839
10568_at	SLC34A2	10568	0.231581	7.75929	4.4682	0.00154576	0.0184701
6157_at	RPL27A	6157	0.302344	6.73672	4.48956	0.00149881	0.0182196
7225_at	TRPC6	7225	0.32778	5.52525	4.51017	0.00145495	0.0178933
6622_at	SNCA	6622	0.227794	8.36254	4.51867	0.00143728	0.01778
5019_at	OXCT1	5019	0.234782	7.68813	4.52057	0.00143336	0.01778
10974_at	ADIRF	10974	0.292664	12.1433	4.52847	0.00141717	0.0176349
51015_at	ISOC1	51015	0.246186	8.19907	4.53037	0.0014133	0.0176349
718_at	C3	718	0.289995	7.83675	4.55749	0.00135938	0.0171185
4478_at	MSN	4478	0.235904	10.1036	4.57086	0.00133361	0.0169539
5834_at	PYGB	5834	0.283132	10.5101	4.57606	0.00132372	0.0169539
3995_at	FADS3	3995	0.228333	9.58392	4.60806	0.00126461	0.0164674
9249_at	DHRS3	9249	0.341548	9.63677	4.65763	0.00117856	0.0157868
10170_at	DHRS9	10170	0.509201	11.4922	4.65858	0.00117698	0.0157868
2054_at	STX2	2054	0.264157	7.16938	4.6758	0.00114862	0.0155842
5889_at	RAD51C	5889	0.230674	8.80205	4.70811	0.00109736	0.0151825
64838_at	FNDC4	64838	0.240271	8.3848	4.78627	0.000983241	0.0141144
55959_at	SULF2	55959	0.27952	8.55754	4.82812	0.000927433	0.0137352
147463_at	ANKRD29	147463	0.2783	7.2633	4.82906	0.000926222	0.0137352
7086_at	TKT	7086	0.310733	9.79356	4.85433	0.000894224	0.0135292
8727_at	CTNNAL1	8727	0.379634	8.83437	4.86667	0.000879038	0.0133474
11212_at	PROSC	11212	0.235825	8.62581	4.87891	0.000864246	0.0132843
22982_at	DIP2C	22982	0.228335	6.04887	4.88993	0.000851148	0.0131624
1893_at	ECM1	1893	0.218755	9.39731	4.89181	0.000848939	0.0131624
3632_at	INPP5A	3632	0.28809	8.28405	4.9035	0.000835329	0.0130902
2568_at	GABRP	2568	0.37604	6.83455	4.91223	0.000825306	0.0130498
4065_at	LY75	4065	0.35709	7.17434	4.92218	0.000814048	0.0129203
6385_at	SDC4	6385	0.23966	11.3499	4.95107	0.000782294	0.0126551
26499_at	PLEK2	26499	0.386732	9.78764	4.95443	0.000778684	0.0126454
678_at	ZFP36L2	678	0.313469	10.7968	5.00979	0.00072178	0.0119051
64063_at	PRSS22	64063	0.23144	10.0699	5.01564	0.000716038	0.0118569
1728_at	NQO1	1728	0.276618	10.1397	5.05111	0.000682226	0.0114778
1474_at	CST6	1474	0.274733	9.67208	5.05705	0.000676734	0.0114311
8612_at	PPAP2C	8612	0.308243	9.30931	5.07754	0.000658158	0.0113642
55808_at	ST6GALNAC1	55808	0.238736	8.84359	5.1445	0.000601181	0.0106966
57185_at	NIPAL3	57185	0.263498	9.21692	5.15422	0.000593361	0.0106966
2621_at	GAS6	2621	0.265818	9.07652	5.15731	0.0005909	0.0106966
7220_at	TRPC1	7220	0.357588	6.3703	5.20925	0.000551118	0.0103482
23741_at	EID1	23741	0.249765	10.0083	5.23753	0.000530677	0.0100542
3491_at	CYR61	3491	0.369141	10.7155	5.25073	0.000521423	0.00996865
9976_at	CLEC2B	9976	0.370081	6.33062	5.25308	0.00051979	0.00996865
7056_at	THBD	7056	0.272917	9.30865	5.29093	0.000494281	0.00962474
58504_at	ARHGAP22	58504	0.266051	6.87008	5.30365	0.000486015	0.00955224
157506_at	RDH10	157506	0.283972	9.34968	5.3087	0.000482775	0.0095331
5654_at	HTRA1	5654	0.393764	8.94938	5.35555	0.000453808	0.00922085
1512_at	CTSH	1512	0.283531	11.502	5.36377	0.000448924	0.00919539
2319_at	FLOT2	2319	0.282013	8.35669	5.36916	0.000445751	0.00919539
25837_at	RAB26	25837	0.360244	6.49158	5.43032	0.000411396	0.00873905
56654_at	NPDC1	56654	0.251046	9.91564	5.45722	0.0003972	0.00865274
2353_at	FOS	2353	0.402898	8.94863	5.58144	0.000338194	0.00773068
84520_at	C14orf142	84520	0.373518	8.24576	5.60677	0.00032737	0.00759422
7262_at	PHLDA2	7262	0.258371	12.2204	5.62072	0.000321569	0.00758313
4708_at	NDUFB2	4708	0.260814	11.2122	5.63101	0.000317364	0.00754142
55353_at	LAPTM4B	55353	0.290486	11.2499	5.65563	0.000307537	0.00734944
492311_at	IGIP	492311	0.525611	7.53553	5.65828	0.000306497	0.00734944
10857_at	PGRMC1	10857	0.246184	10.8133	5.67152	0.00030137	0.00732695
51090_at	PLLP	51090	0.33588	7.97013	5.68805	0.000295095	0.00721609
26751_at	SH3YL1	26751	0.303496	9.20853	5.7214	0.000282864	0.0071225
80326_at	WNT10A	80326	0.381296	7.27516	5.78688	0.000260423	0.00676136
3294_at	HSD17B2	3294	0.380063	9.34993	5.79378	0.000258173	0.00674457
10123_at	ARL4C	10123	0.46566	9.88871	5.86283	0.000236782	0.00642518
6535_at	SLC6A8	6535	0.271924	9.12223	5.87063	0.000234491	0.00642518
9562_at	MINPP1	9562	0.311001	9.50003	5.89361	0.000227875	0.00634731
55450_at	CAMK2N1	55450	0.281203	9.9431	5.90414	0.000224911	0.0063065
136_at	ADORA2B	136	0.327261	9.59844	5.91422	0.000222114	0.0063065
54677_at	CROT	54677	0.363775	7.39609	5.91651	0.000221483	0.0063065
7409_at	VAV1	7409	0.29756	7.05271	5.94303	0.000214325	0.00617433
56849_at	TCEAL7	56849	0.340835	4.40147	5.96737	0.000207974	0.00607458
124220_at	ZG16B	124220	0.328016	7.82521	5.9993	0.000199953	0.00600717
2118_at	ETV4	2118	0.295742	8.2148	6.01359	0.000196472	0.00594503
9620_at	CELSR1	9620	0.259414	8.4233	6.02422	0.000193927	0.00591055
10276_at	NET1	10276	0.331414	10.8042	6.04484	0.000189088	0.00580514
51495_at	PTPLAD1	51495	0.283245	10.1672	6.06558	0.000184353	0.0057014
6374_at	CXCL5	6374	0.426264	5.30337	6.09662	0.000177509	0.00557167
25975_at	EGFL6	25975	0.281443	6.21882	6.12557	0.000171371	0.0055022
595_at	CCND1	595	0.307351	9.80565	6.14906	0.000166563	0.00544109
8761_at	PABPC4	8761	0.381954	10.1076	6.17648	0.000161134	0.00544109
8600_at	TNFSF11	8600	0.378223	5.35593	6.20261	0.000156138	0.00544109
131566_at	DCBLD2	131566	0.342098	9.19746	6.24805	0.000147849	0.005315
5054_at	SERPINE1	5054	0.337015	9.32656	6.27781	0.000142681	0.00521838
956_at	ENTPD3	956	0.322979	9.4218	6.34494	0.000131728	0.00496051
84293_at	FAM213A	84293	0.308357	11.2722	6.62163	9.53436e-05	0.00433736
29114_at	TAGLN3	29114	0.409289	6.66563	6.67732	8.94388e-05	0.00427265
1462_at	VCAN	1462	0.377982	8.02381	6.7102	8.61404e-05	0.00426243
10979_at	FERMT2	10979	0.319186	7.37696	6.80937	7.69713e-05	0.00397272
6274_at	S100A3	6274	0.424246	8.26224	6.8696	7.19256e-05	0.00389305
90865_at	IL33	90865	0.362615	7.08547	6.97319	6.40726e-05	0.00374905
1119_at	CHKA	1119	0.338899	7.10228	7.06595	5.78318e-05	0.00374216
9674_at	KIAA0040	9674	0.495772	6.53435	7.19684	5.01276e-05	0.0033974
55635_at	DEPDC1	55635	0.359144	6.0947	7.27531	4.60524e-05	0.00328299
7106_at	TSPAN4	7106	0.379459	9.76573	7.39207	4.06433e-05	0.00315686
10103_at	TSPAN1	10103	0.346132	12.5299	7.44151	3.85663e-05	0.00315686
6767_at	ST13	6767	0.406276	10.5701	7.59026	3.29867e-05	0.00283147
4072_at	EPCAM	4072	0.455557	8.55094	7.67747	3.01309e-05	0.0026964
2014_at	EMP3	2014	0.562863	9.11611	7.71374	2.90237e-05	0.0026964
8540_at	AGPS	8540	0.334577	7.67367	7.72599	2.86603e-05	0.0026964
51029_at	DESI2	51029	0.528969	9.63181	8.16198	1.84741e-05	0.00240422
9547_at	CXCL14	9547	0.660449	7.35215	8.63231	1.17378e-05	0.00203457
64129_at	TINAGL1	64129	0.401277	9.37175	8.67732	1.12509e-05	0.00203457
1848_at	DUSP6	1848	0.539967	9.92635	8.76496	1.03655e-05	0.00201812
4907_at	NT5E	4907	0.617116	9.64264	8.84646	9.61038e-06	0.00201812
3149_at	HMGB3	3149	0.488056	9.73608	9.22958	6.78504e-06	0.00201812
55454_at	CSGALNACT2	55454	1.16012	8.76939	13.6975	2.39419e-07	0.000265553
