# Supplementary material for: Interferon regulatory factor 7 regulates airway epithelial cell responses to human rhinovirus infection
Source: BMC Genomics. 2016 Jan 25;17:76. doi: 10.1186/s12864-016-2405-z (PMC4727386; doi:10.1186/s12864-016-2405-z)
Supplement: Additional file 4: — This excel file contains the list of biological pathways that were decreased in HRV-induced HBE cells transfected with IRF7-siRNA#1 versus the all-star control siRNA. (XLSX 13 kb) [file 12864_2016_2405_MOESM4_ESM.xlsx]

## Sheet: Sheet1
Additional file 4: Pathways analysis of genes that were decreased in HRV-induced HBE cells
transfected with IRF7-siRNA#1 versus the all-star control siRNA.
Pathway Name	Pathway Id	Source Name	p-value	adj p-val
Cytokine Signaling in Immune system	17418	REACTOME	5.82393e-14	3.62248e-11
Interferon Signaling	18059	REACTOME	4.41865e-12	1.3742e-09
Interferon alpha/beta signaling	13074	REACTOME	9.58293e-11	1.98686e-08
Immune System	18444	REACTOME	2.74676e-09	4.27121e-07
Interferon gamma signaling	13077	REACTOME	2.64155e-06	0.000328609
Nucleotide-binding domain, leucine rich repeat containing receptor (NLR) signaling pathways	18305	REACTOME	2.55021e-05	0.00264371
MyD88-independent cascade	13030	REACTOME	0.000125481	0.00709539
TRIF-mediated TLR3/TLR4 signaling	19507	REACTOME	0.000125481	0.00709539
Toll Like Receptor 3 (TLR3) Cascade	13031	REACTOME	0.000125481	0.00709539
Toll-Like Receptors Cascades	17767	REACTOME	0.000162028	0.00839847
NOD1/2 Signaling Pathway	13056	REACTOME	0.000181801	0.00869848
RIG-I/MDA5 mediated induction of IFN-alpha/beta pathways	13017	REACTOME	0.000114572	0.00890799
Toll-like receptor signaling pathway	564	KEGG	0.00020707	0.00919985
Innate Immune System	17476	REACTOME	0.000112659	0.0100106
Endogenous TLR signaling	15845	PID NCI	0.000245956	0.010199
Microtubule-dependent trafficking of connexons from Golgi to the plasma membrane	13815	REACTOME	0.000290056	0.0112759
Activated TLR4 signalling	19190	REACTOME	0.000354533	0.0129717
Pathogenic Escherichia coli infection	434	KEGG	0.000404946	0.0132567
Transport of connexons to the plasma membrane	13816	REACTOME	0.000387962	0.0134062
NOD-like receptor signaling pathway	8112	KEGG	0.000452159	0.0140621
Synthesis of very long-chain fatty acyl-CoAs	13522	REACTOME	0.000507391	0.0143453
Hepatitis C	10404	KEGG	0.000499559	0.0147965
Cytosolic DNA-sensing pathway	8117	KEGG	0.000620663	0.0167849
Activation of IRF3/IRF7 mediated by TBK1/IKK epsilon	13028	REACTOME	0.000650834	0.0168675
TAK1 activates NFkB by phosphorylation and activation of IKKs complex	13027	REACTOME	0.000731498	0.0181997
Toll Like Receptor 4 (TLR4) Cascade	13046	REACTOME	0.000806884	0.0193031
Fatty Acyl-CoA Biosynthesis	13523	REACTOME	0.00101986	0.0226555
Metabolism of lipids and lipoproteins	16920	REACTOME	0.00105923	0.0227186
Gap junction assembly	13822	REACTOME	0.000993296	0.0228826
Negative regulators of RIG-I/MDA5 signaling	13013	REACTOME	0.00114759	0.0237934
Antiviral mechanism by IFN-stimulated genes	17226	REACTOME	0.00132022	0.0256618
ISG15 antiviral mechanism	13075	REACTOME	0.00132022	0.0256618
RIG-I-like receptor signaling pathway	5713	KEGG	0.00156645	0.0270647
Signaling by Interleukins	18744	REACTOME	0.00148195	0.0271109
TRIF-mediated programmed cell death	13029	REACTOME	0.00153511	0.027281
Toll Like Receptor 9 (TLR9) Cascade	13042	REACTOME	0.00147838	0.0278652
MyD88:Mal cascade initiated on plasma membrane	13034	REACTOME	0.00183005	0.0284573
Toll Like Receptor TLR6:TLR2 Cascade	13036	REACTOME	0.00183005	0.0284573
The AIM2 inflammasome	13057	REACTOME	0.00176522	0.0296748
Metabolism	19429	REACTOME	0.00182279	0.0298361
Toll Like Receptor 2 (TLR2) Cascade	17710	REACTOME	0.00224471	0.03247
Toll Like Receptor TLR1:TLR2 Cascade	13035	REACTOME	0.00224471	0.03247
Canonical NF-kappaB pathway	15469	PID NCI	0.00215751	0.0327311
TRAF6 mediated NF-kB activation	13015	REACTOME	0.00253983	0.0359039
Triglyceride Biosynthesis	13524	REACTOME	0.00276864	0.0382688
DEx/H-box helicases activate type I IFN and inflammatory cytokines production	18395	REACTOME	0.00346482	0.0458536
Synthesis of PIPs at the early endosome membrane	13473	REACTOME	0.00346482	0.0458536
IL2	15918	NETPATH	0.00362186	0.0469333
Gap junction trafficking	18109	REACTOME	0.00381661	0.0474786
Interleukin-1 signaling	13078	REACTOME	0.00381661	0.0474786
Gap junction trafficking and regulation	19768	REACTOME	0.00422159	0.0477423
MyD88 cascade initiated on plasma membrane	13043	REACTOME	0.00415037	0.0478061
Toll Like Receptor 10 (TLR10) Cascade	13044	REACTOME	0.00415037	0.0478061
Toll Like Receptor 5 (TLR5) Cascade	13048	REACTOME	0.00415037	0.0478061
TRAF3-dependent IRF activation pathway	13014	REACTOME	0.00433067	0.0481014
Fatty acid, triacylglycerol, and ketone body metabolism	13534	REACTOME	0.00399193	0.0486859
MyD88 dependent cascade initiated on endosome	13041	REACTOME	0.00505014	0.0541584
Toll Like Receptor 7/8 (TLR7/8) Cascade	16831	REACTOME	0.00505014	0.0541584
TRAF6 mediated induction of TAK1 complex	13025	REACTOME	0.00531635	0.0560469
Acyl chain remodeling of DAG and TAG	13499	REACTOME	0.0056955	0.0580754
Synthesis of GDP-mannose	13428	REACTOME	0.0056955	0.0580754
Inflammasomes	13061	REACTOME	0.00642611	0.0624537
p75NTR signals via NF-kB	17863	REACTOME	0.00642611	0.0624537
Metabolism of amino acids and derivatives	18377	REACTOME	0.00627382	0.0629406
TRAF6 mediated IRF7 activation	13012	REACTOME	0.0065787	0.0629531
Synthesis of 12-eicosatetraenoic acid derivatives	13483	REACTOME	0.00840565	0.0780345
Synthesis of 15-eicosatetraenoic acid derivatives	13478	REACTOME	0.00840565	0.0780345
Transport of glucose and other sugars, bile salts and organic acids, metal ions and amine compounds	13159	REACTOME	0.00912675	0.082273
Synthesis of PIPs at the Golgi membrane	13475	REACTOME	0.00903224	0.0826184
Post-chaperonin tubulin folding pathway	13441	REACTOME	0.0105346	0.0936071
