# Supplementary material for: Interferon regulatory factor 7 regulates airway epithelial cell responses to human rhinovirus infection
Source: BMC Genomics. 2016 Jan 25;17:76. doi: 10.1186/s12864-016-2405-z (PMC4727386; doi:10.1186/s12864-016-2405-z)
Supplement: Additional file 5: — This excel file contains the results of a pathways analysis of remaining genes (after removal of known IRF7 target genes) that were decreased in HRV-induced HBE cells transfected with IRF7-siRNA#1 versus the all-star control siRNA. (XLSX 11 kb) [file 12864_2016_2405_MOESM5_ESM.xlsx]

## Sheet: Sheet1
Additional file 5: Pathways analysis of remaining genes (after removal of known IRF7 target genes) that
were decreased in HRV-induced HBE cells transfected with IRF7-siRNA#1 versus all-star control siRNA.
Pathway Name	Pathway Id	Source Name	p-value	adj p-val
Nucleotide-binding domain, leucine rich repeat containing receptor (NLR) signaling pathways	18305	REACTOME	7.72319e-05	0.0212774
Microtubule-dependent trafficking of connexons from Golgi to the plasma membrane	13815	REACTOME	0.000162574	0.0223946
Synthesis of very long-chain fatty acyl-CoAs	13522	REACTOME	0.000285956	0.0225088
Metabolism of lipids and lipoproteins	16920	REACTOME	0.000249447	0.0229076
Transport of connexons to the plasma membrane	13816	REACTOME	0.000218048	0.0240289
Pathogenic Escherichia coli infection	434	KEGG	0.000161156	0.029599
Metabolism	19429	REACTOME	6.14399e-05	0.0338534
Gap junction assembly	13822	REACTOME	0.000501912	0.0345692
Fatty Acyl-CoA Biosynthesis	13523	REACTOME	0.000579513	0.0354791
NOD1/2 Signaling Pathway	13056	REACTOME	0.000768706	0.0423557
TRIF-mediated programmed cell death	13029	REACTOME	0.000992846	0.0497326
Endogenous TLR signaling	15845	PID NCI	0.00146296	0.0575779
The AIM2 inflammasome	13057	REACTOME	0.0013082	0.0600682
Triglyceride Biosynthesis	13524	REACTOME	0.00143082	0.0606449
Metabolism of amino acids and derivatives	18377	REACTOME	0.00199576	0.0687291
Synthesis of PIPs at the early endosome membrane	13473	REACTOME	0.00225824	0.0691271
Gap junction trafficking and regulation	19768	REACTOME	0.00220619	0.0715064
Gap junction trafficking	18109	REACTOME	0.001989	0.0730627
Toll-Like Receptors Cascades	17767	REACTOME	0.00279273	0.0809893
MyD88-independent cascade	13030	REACTOME	0.00432241	0.0850589
TRIF-mediated TLR3/TLR4 signaling	19507	REACTOME	0.00432241	0.0850589
Toll Like Receptor 3 (TLR3) Cascade	13031	REACTOME	0.00432241	0.0850589
Acyl chain remodeling of DAG and TAG	13499	REACTOME	0.00424044	0.0934592
Synthesis of GDP-mannose	13428	REACTOME	0.00424044	0.0934592
Activation of IRF3/IRF7 mediated by TBK1/IKK epsilon	13028	REACTOME	0.00504599	0.0958738
TRAF6 mediated induction of TAK1 complex	13025	REACTOME	0.00348271	0.0959487
