# Supplementary material for: Interferon regulatory factor 7 regulates airway epithelial cell responses to human rhinovirus infection
Source: BMC Genomics. 2016 Jan 25;17:76. doi: 10.1186/s12864-016-2405-z (PMC4727386; doi:10.1186/s12864-016-2405-z)
Supplement: Additional file 6: — This excel file contains the results of a differential gene expression analysis of IRF7 gene networks in HBE cells transfected with IRF7-siRNA#1 versus the all-star control siRNA. (XLSX 18 kb) [file 12864_2016_2405_MOESM6_ESM.xlsx]

## Sheet: Sheet1
Additional file 6: HRV-induced expression of IRF7 gene networks in HBE cells transfected
with IRF7-siRNA#1 versus the all-star control siRNA.
ProbeID	GeneID	EntrezID	logFC	AveExpr	t	P.Value	adj.P.Val
3665_at	IRF7	3665	-1.98619	10.9884	-22.5341	3.0146e-09	1.26794e-05
3669_at	ISG20	3669	-0.380984	11.7555	-7.87172	2.4696e-05	0.00252487
115362_at	GBP5	115362	-0.770111	6.83864	-7.68425	2.99206e-05	0.0026964
64135_at	IFIH1	64135	-0.329133	10.8263	-7.28616	4.55175e-05	0.00328299
23586_at	DDX58	23586	-0.445813	10.151	-6.85382	7.32121e-05	0.00389785
2633_at	GBP1	2633	-0.502745	9.43395	-6.65675	9.15721e-05	0.00427265
4615_at	MYD88	4615	-0.428084	10.1064	-6.61654	9.59045e-05	0.00433736
5359_at	PLSCR1	5359	-0.286747	11.6936	-6.5346	0.000105441	0.0043884
51131_at	PHF11	51131	-0.309321	9.27389	-6.14479	0.000167425	0.00544109
54739_at	XAF1	54739	-0.470301	8.6613	-6.19668	0.000157257	0.00544109
10964_at	IFI44L	10964	-0.570287	8.82474	-5.73516	0.000277982	0.00708602
10346_at	TRIM22	10346	-0.296869	10.9849	-5.71687	0.000284494	0.0071225
51191_at	HERC5	51191	-0.682163	9.74888	-5.60382	0.000328614	0.00759422
6352_at	CCL5	6352	-0.561688	7.92815	-5.45356	0.000399104	0.00865274
3430_at	IFI35	3430	-0.498322	10.5583	-5.46173	0.000394873	0.00865274
64108_at	RTP4	64108	-0.405359	8.63777	-5.16252	0.000586775	0.0106913
4790_at	NFKB1	4790	-0.251592	10.4938	-5.14172	0.000603439	0.0106966
11277_at	TREX1	11277	-0.37265	10.0484	-4.87555	0.000868276	0.0132843
4939_at	OAS2	4939	-0.413282	9.60176	-4.80136	0.000962713	0.0140421
6773_at	STAT2	6773	-0.234652	8.574	-4.77897	0.000993338	0.0142108
7128_at	TNFAIP3	7128	-0.305749	9.60101	-4.76478	0.0010133	0.0143499
3627_at	CXCL10	3627	-0.904578	10.9046	-4.6959	0.00111644	0.0153767
79132_at	DHX58	79132	-0.270694	8.51756	-4.61558	0.00125114	0.0163934
4940_at	OAS3	4940	-0.341161	9.24848	-4.59	0.00129761	0.0167931
129607_at	CMPK2	129607	-0.483377	8.9401	-4.56843	0.00133826	0.0169539
3433_at	IFIT2	3433	-0.873236	11.6371	-4.53834	0.00139722	0.0174902
6890_at	TAP1	6890	-0.284153	10.7857	-4.48143	0.00151649	0.0182238
54625_at	PARP14	54625	-0.233915	9.20951	-4.41701	0.00166478	0.0194501
83666_at	PARP9	83666	-0.236612	9.47176	-4.36525	0.00179516	0.0205734
4599_at	MX1	4599	-0.372216	12.2965	-4.28295	0.00202539	0.0221844
4938_at	OAS1	4938	-0.338495	10.9481	-4.18146	0.00235353	0.0244357
9246_at	UBE2L6	9246	-0.207343	11.6815	-4.15696	0.00244093	0.0248585
8638_at	OASL	8638	-0.536049	12.3092	-4.01931	0.00300057	0.0281705
2537_at	IFI6	2537	-0.377808	12.2655	-3.9939	0.00311806	0.0290788
3434_at	IFIT1	3434	-0.464647	13.0287	-3.9233	0.0034707	0.030797
6772_at	STAT1	6772	-0.221515	11.0907	-3.92373	0.00346843	0.030797
9111_at	NMI	9111	-0.264851	8.8666	-3.8166	0.00408596	0.0339635
64761_at	PARP12	64761	-0.233144	10.0904	-3.78813	0.00426888	0.0352324
85441_at	HELZ2	85441	-0.260024	8.15862	-3.62329	0.00551248	0.0406763
64343_at	AZI2	64343	-0.209787	9.06032	-3.49801	0.00670979	0.0465841
91543_at	RSAD2	91543	-0.653301	11.5142	-3.49992	0.00668963	0.0465841
9636_at	ISG15	9636	-0.29485	13.9671	-3.4124	0.00768236	0.0507253
3437_at	IFIT3	3437	-0.488215	12.3836	-3.38666	0.00800279	0.0520243
25816_at	TNFAIP8	25816	0.169312	8.25215	3.36366	0.00830083	0.0533027
10410_at	IFITM3	10410	-0.171116	13.0258	-3.33089	0.00874579	0.0549027
115361_at	GBP4	115361	-0.316984	6.49594	-3.27059	0.00963032	0.0586451
5366_at	PMAIP1	5366	-0.181808	10.6408	-3.26738	0.00967987	0.058665
103_at	ADAR	103	-0.149883	10.3226	-3.25687	0.00984423	0.0594897
8743_at	TNFSF10	8743	-0.226041	11.6816	-3.2451	0.0100318	0.0603315
4600_at	MX2	4600	-0.421493	11.1409	-3.23815	0.0101442	0.0606918
6737_at	TRIM21	6737	-0.268334	9.14996	-3.06329	0.0134473	0.0722011
8519_at	IFITM1	8519	-0.195964	13.7622	-2.91953	0.0169856	0.0837533
10561_at	IFI44	10561	-0.183728	10.8478	-2.89366	0.0177173	0.0855555
3601_at	IL15RA	3601	-0.147054	8.10505	-2.69578	0.024492	0.103323
5698_at	PSMB9	5698	-0.20003	8.85709	-2.65204	0.0263144	0.10819
5696_at	PSMB8	5696	-0.143802	10.7282	-2.65139	0.0263426	0.1082
3301_at	DNAJA1	3301	-0.155214	10.1834	-2.63346	0.0271293	0.110552
7097_at	TLR2	7097	-0.298265	6.31514	-2.63327	0.0271379	0.110552
9641_at	IKBKE	9641	-0.138279	7.94401	-2.58078	0.0295815	0.116063
51251_at	NT5C3A	51251	-0.192284	11.424	-2.56813	0.0302024	0.117296
10581_at	IFITM2	10581	-0.151343	11.21	-2.49613	0.0339956	0.124878
10379_at	IRF9	10379	-0.106723	11.4323	-2.46761	0.0356262	0.129064
60489_at	APOBEC3G	60489	-0.17767	6.73167	-2.36055	0.0424739	0.145004
219285_at	SAMD9L	219285	-0.173714	6.47033	-2.29593	0.0472202	0.154559
3659_at	IRF1	3659	-0.194876	9.19434	-2.26773	0.0494521	0.160367
2635_at	GBP3	2635	-0.178705	9.25265	-2.25908	0.0501572	0.162153
8651_at	SOCS1	8651	-0.221745	7.26622	-2.02828	0.0730322	0.205949
958_at	CD40	958	-0.135567	7.96928	-1.97763	0.0792543	0.218279
5033_at	P4HA1	5033	-0.218087	6.77982	-1.96063	0.0814541	0.221889
23424_at	TDRD7	23424	0.138313	9.31109	1.95649	0.0819983	0.222652
3620_at	IDO1	3620	-0.220501	8.25907	-1.85661	0.0962214	0.249143
7318_at	UBA7	7318	-0.115827	8.81965	-1.68476	0.126205	0.297711
85363_at	TRIM5	85363	-0.119608	7.69417	-1.65067	0.133089	0.306389
3600_at	IL15	3600	0.0865936	4.77702	1.59896	0.144182	0.323141
5699_at	PSMB10	5699	-0.123344	10.1834	-1.59004	0.146176	0.325716
7098_at	TLR3	7098	-0.196824	6.22928	-1.52916	0.160466	0.344346
3428_at	IFI16	3428	-0.0905541	11.8804	-1.49119	0.169994	0.357855
5720_at	PSME1	5720	-0.067735	11.1876	-1.43779	0.184229	0.379278
6891_at	TAP2	6891	-0.0804086	9.16619	-1.43017	0.186342	0.381183
27348_at	TOR1B	27348	-0.0920702	9.74629	-1.35348	0.208808	0.408995
3459_at	IFNGR1	3459	-0.0549418	11.1122	-1.00526	0.340946	0.549643
3660_at	IRF2	3660	-0.0753943	8.79273	-0.987944	0.34891	0.556932
3553_at	IL1B	3553	-0.0600066	12.0049	-0.766845	0.46275	0.653787
56829_at	ZC3HAV1	56829	-0.0448513	9.65708	-0.76565	0.463426	0.654157
578_at	BAK1	578	-0.0405827	10.2227	-0.685982	0.509951	0.696608
3643_at	INSR	3643	0.0088606	6.97593	0.145061	0.887849	0.943253
