# Supplementary material for: Interferon regulatory factor 7 regulates airway epithelial cell responses to human rhinovirus infection
Source: BMC Genomics. 2016 Jan 25;17:76. doi: 10.1186/s12864-016-2405-z (PMC4727386; doi:10.1186/s12864-016-2405-z)
Supplement: Additional file 7: — This excel file contains the results from an Upstream regulator analysis of the HRV responsive genes in HBE cells that were insensitive to IRF7 knockdown. (XLSX 11 kb) [file 12864_2016_2405_MOESM7_ESM.xlsx]

## Sheet: Sheet1
Additional file 7: Upstream regulator analysis of the HRV responsive genes in HBE cells that were
insensitive to IRF7 knockdown.
Upstream Regulator	Predicted Activation State	Activation z-score	p-value of overlap
IFNG	Activated	8.274	2.31E-58
TNF	Activated	7.445	2.25E-45
Interferon alpha	Activated	6.115	9.14E-37
IFNA2	Activated	5.599	6.65E-34
CD40LG	Activated	4.008	2.12E-31
NFkB (complex)	Activated	5.558	9.31E-31
STAT1	Activated	5.308	4.54E-30
IRF7	Activated	5.890	1.64E-29
STAT3	Activated	2.751	8.79E-27
IRF1	Activated	4.033	1.86E-25
NKX2-3	Inhibited	-5.408	3.87E-25
PRL	Activated	4.206	9.85E-25
Ifnar	Activated	4.566	2.33E-24
MAPK1	Inhibited	-4.241	4.58E-24
IL1B	Activated	4.976	6.20E-23
NFKBIA	Activated	2.816	3.21E-22
OSM	Activated	4.025	3.45E-22
IFNB1	Activated	3.353	9.39E-22
RELA	Activated	4.437	2.08E-21
TICAM1	Activated	4.250	5.14E-21
IFNL1	Activated	4.461	3.57E-20
TRIM24	Inhibited	-3.960	5.08E-20
Ifn	Activated	4.212	3.73E-19
TLR4	Activated	4.011	7.15E-19
IFN Beta	Activated	4.127	8.45E-18
TLR3	Activated	4.255	2.52E-17
IL1A	Activated	4.756	5.78E-16
SMARCA4	Activated	2.228	6.42E-16
CSF2	Activated	3.793	3.03E-15
IL6	Activated	3.935	5.97E-15
EIF2AK2	Activated	3.284	7.97E-15
NFKB1	Activated	2.838	8.61E-15
TLR7	Activated	4.023	2.94E-14
TNFSF11	Activated	3.397	3.96E-14
TNFSF10	Activated	3.046	1.82E-13
IKBKG	Activated	2.848	3.27E-13
IL27	Activated	2.817	5.96E-13
SP1	Activated	2.783	6.24E-13
F2	Activated	4.011	1.84E-12
CD40	Activated	3.063	1.98E-12
IKBKB	Activated	3.938	2.02E-12
P38 MAPK	Activated	3.067	2.62E-12
SOCS1	Inhibited	-2.836	3.10E-12
Tnf (family)	Activated	2.544	5.32E-12
IFN alpha/beta	Activated	3.785	5.35E-12
MYD88	Activated	3.583	5.65E-12
CHUK	Activated	3.365	7.42E-12
IL17A	Activated	3.604	2.52E-11
IL15	Activated	2.137	4.22E-11
SAMSN1	Activated	2.840	4.51E-11
